# Supplementary material for: Conserved mechanisms of self-renewal and pluripotency in mouse and human ESCs regulated by simulated microgravity using a 3D clinostat
Source: Cell Death Discov. 2024 Feb 9;10:68. doi: 10.1038/s41420-024-01846-2 (PMC10858198; doi:10.1038/s41420-024-01846-2)
Supplement: Supplementary file 4 — Table S3 [file 41420_2024_1846_MOESM4_ESM.csv]

condition	WT	WT	Mg	Mg
replicate	0	1	0	1
tracking_id
0610010F05Rik	8.95142	8.39009	3.85271	3.62218
0610010K14Rik	83.847	88.4931	53.6719	64.7283
1110001J03Rik	77.3695	96.1337	54.1706	62.9548
1110002J07Rik	2.75383	3.02577	6.28955	5.72321
1110002L01Rik	7.81588	8.16181	25.9189	23.3541
1110004F10Rik	89.4299	83.3814	62.194	58.9668
1110008F13Rik	93.2139	99.9935	126.686	138.803
1110037F02Rik	8.70195	9.05998	13.2117	12.126
1110065P20Rik	23.8277	28.7725	11.8316	10.8595
1190002N15Rik	8.86815	9.00794	15.0525	14.2731
1500011B03Rik	46.6855	53.138	12.1132	10.1562
1600002K03Rik	5.48623	8.09005	11.7037	12.7689
1600014C10Rik	2.21593	1.90188	4.33532	3.95344
1700003M07Rik	0.123448	0.335132	0.807718	0.900225
1700013H16Rik	1.62501	0.830199	0.193293	0.221042
1700017B05Rik	8.03136	7.92528	10.1176	11.1525
1700018B08Rik	0.447521	0.19445	1.17957	1.29802
1700019D03Rik	29.2974	29.8296	41.9918	41.4995
1700030C10Rik	23.9056	24.055	13.3782	15.0611
1700049E22Rik	0	0	1.76953	1.42453
1700061G19Rik	8.86029	9.00888	17.7809	18.763
1700067K01Rik	2.3683	2.29436	0.243599	0.233716
1700097N02Rik	1.54941	3.92603	5.31604	6.96586
1810009A15Rik	91.4863	108.584	157.34	162.1
1810010H24Rik	4.10833	4.32703	1.14369	1.23661
2010107G23Rik	9.76292	10.1505	12.0532	15.8881
2010320M18Rik	11.3799	10.5471	7.37405	6.91518
2210011C24Rik	16.5081	20.4439	4.8609	6.20228
2210409E12Rik	4.99424	5.60922	22.0748	15.2803
2300009A05Rik	10.5535	8.84095	4.086	3.39596
2310009B15Rik	15.4161	16.6913	7.67087	8.50115
2310034G01Rik	2.4714	1.57031	0.356691	0.182781
2310036O22Rik	133.446	174.412	108.494	130.232
2310039H08Rik	23.7956	25.4321	17.4233	16.4609
2410006H16Rik	248.71	275.181	645.816	699.831
2410015M20Rik	93.4241	102.934	59.2323	64.3052
2410022M11Rik	2.15092	1.83858	0.219073	0.351216
2410131K14Rik	4.02037	3.55495	4.9979	5.84473
2410137M14Rik	1.51515	1.69453	18.5957	17.6705
2410141K09Rik	18.5087	17.1504	10.2886	9.99205
2500002B13Rik	13.6378	15.1086	23.4555	23.8391
2500004C02Rik	1.12931	0.667625	3.46893	2.6058
2610001J05Rik	14.4468	10.1475	16.9716	16.3881
2610008E11Rik	2.037	1.71903	0.757534	0.675841
2700049A03Rik	6.37903	6.55955	9.25656	9.21344
2700094K13Rik	159.205	175.389	231.786	249.229
2700097O09Rik	19.7755	20.4298	35.6863	33.1753
2810004N23Rik	44.7922	52.8969	69.4968	75.0137
2810408A11Rik	10.2065	11.8058	4.48233	5.08461
2810408I11Rik	10.4704	13.8306	19.3703	17.1362
2900097C17Rik	36.2781	33.5271	27.6925	26.4096
3110043O21Rik	9.82087	9.91547	7.40452	7.0367
3110052M02Rik	0.675067	0.696827	0.971673	1.51324
3110082I17Rik	40.0602	45.8027	26.3442	31.1476
4632404H12Rik	2.67314	2.2781	3.57784	3.67324
4921507P07Rik	1.52481	1.02804	0.39421	0.57494
4930402H24Rik	2.93483	3.01541	4.47356	4.6775
4930427A07Rik	13.8224	14.1214	18.3244	21.6835
4930430F08Rik	9.28088	7.961	13.4431	11.725
4930432K21Rik	2.0957	2.25265	4.3134	5.9572
4930447C04Rik	18.4856	16.1101	6.40898	5.8184
4930467E23Rik	0.429956	0.191377	0.928484	1.14226
4930486L24Rik	1.72319	1.44633	0.560675	0.593724
4930524B15Rik	2.44577	3.29738	0.471283	0.608947
4930539E08Rik	1.9061	1.91587	3.01502	3.13722
4930558J18Rik	1.49643	1.13343	3.1488	3.29921
4930591A17Rik	0.106508	0.434758	9.71478	9.38418
4931414P19Rik	3.44305	3.2647	5.46654	5.8843
4931428F04Rik	12.2114	11.8129	7.48791	10.0194
4932438A13Rik	3.3029	3.3015	1.821	1.77779
4933407K13Rik	0.657321	0.354903	0.851207	0.862506
4933412E12Rik	1.39105	1.56101	3.04307	3.14129
4933421O10Rik	0.692837	0.665604	0.0998764	0.082292
4933427D14Rik	5.6406	5.95407	4.1371	4.08628
4933438K21Rik	2.0854	2.39488	1.19865	0.94141
5330432E05Rik	0.792732	0.914543	0.308883	0.216294
5430416N02Rik	29.7549	29.0198	40.2257	47.0198
5730455P16Rik	6.57161	4.69423	4.17312	4.22408
5930403N24Rik	1.59147	0.93532	3.99976	3.36936
5930412G12Rik	0.0465558	0.214463	0.444872	0.760171
6030419C18Rik	2.05029	2.12416	0.970532	1.01434
6030426L16Rik	1.01721	1.23311	1.9419	2.05574
6030458C11Rik	14.5539	13.3578	18.984	18.2287
6330403K07Rik	2.16758	2.74484	1.24403	1.18999
8030474K03Rik	2.25469	3.67497	6.80004	6.85772
9030617O03Rik	0.970732	0.929219	2.51375	2.94741
9030624G23Rik	1.54716	1.65836	0.660062	0.54195
9030624J02Rik	17.8199	17.3473	24.1259	24.2259
9230110C19Rik	7.888	8.55115	5.69536	5.54448
9330133O14Rik	2.26799	2.18002	0.553244	0.71929
9330151L19Rik	4.30364	3.47519	1.3434	1.69856
9330182L06Rik	0.337188	0.217899	0.859287	0.700609
9430038I01Rik	5.71468	4.80927	7.78864	7.48826
A230046K03Rik	18.9435	16.8544	26.5833	24.7586
A4galt	8.9488	9.31056	5.23989	4.98345
A630020A06	0.545868	0.4961	0.240769	0.265967
A730036I17Rik	0.441173	0.255591	0.940448	1.03672
A830018L16Rik	1.03703	1.08173	0.464748	0.295114
A930004D18Rik	2.72272	2.78336	1.20345	1.61792
A930005H10Rik	5.48374	5.76176	9.40069	11.2078
A930007A09Rik	5.6145	6.28875	1.96107	1.88785
AA467197	2.35058	1.56915	0.4945	0.470506
AA986860	0.530407	0.582624	0.148423	0.319122
AF067061	1.63881	2.50861	0.428818	0.728376
AI314180	6.45876	5.694	3.07965	3.08808
AI413582	18.898	23.2249	9.90984	12.1804
AI427809	1.13823	1.0832	3.12231	3.19025
AI464131	2.11581	2.41537	3.67096	3.74256
AI597479	15.344	14.723	21.5807	20.2728
AI661453	0.614399	0.731066	1.65889	1.86168
AI837181	24.3593	27.3991	16.2814	18.1729
AU018091	76.1571	70.4242	130.249	127.279
AU022252	8.12902	9.20153	12.8072	15.1308
AU022751	7.08596	7.96707	1.02235	1.46547
AW551984	0.443836	0.59163	1.11333	0.768342
Aacs	13.719	15.8491	9.84612	11.2724
Aaed1	6.72199	9.5248	13.2206	12.8098
Aagab	18.2412	19.7196	23.7754	25.1697
Aamdc	4.90175	5.83508	8.76957	12.9612
Aars	169.982	176.859	125.112	129.328
Aass	6.09329	5.94656	12.5768	12.5225
Abca1	1.91352	2.00157	2.76135	2.7528
Abca5	0.512304	0.406092	0.910078	0.827499
Abcb10	9.02986	9.14181	6.84874	7.03329
Abcb6	10.2753	11.2363	6.27087	6.12964
Abcc4	22.0141	22.9838	15.5873	15.1777
Abcf1	72.6881	77.3298	97.8593	102.364
Abcg1	2.9407	2.89018	3.84223	4.60113
Abcg2	32.1563	32.9298	22.5204	21.8615
Abhd16a	11.3015	11.6756	7.47487	8.85405
Abhd17b	16.6854	16.823	11.5791	11.6127
Ablim1	1.56096	1.48144	3.25008	3.34911
Ablim2	0.445631	0.647325	1.38756	1.43553
Acaca	6.35281	6.89925	8.74005	8.48714
Acacb	2.74954	3.06857	4.32412	4.41693
Acad11	7.6473	8.75775	23.8666	25.0689
Acad12	2.14189	2.52126	3.87024	3.54211
Acadl	16.9025	16.8324	13.1033	12.9393
Acadm	79.2092	81.0323	62.3093	64.5696
Acadsb	18.6198	15.7584	11.1779	10.9925
Acan	0.517738	0.42427	0.758402	0.801334
Acap1	5.3342	5.21421	8.00969	8.35541
Acat1	12.1696	10.5002	5.27075	5.21155
Acbd4	7.70062	8.14428	5.44635	5.99433
Accs	1.82577	2.05262	1.01091	1.23584
Accsl	6.0922	5.05948	7.36839	9.47911
Acer2	8.75749	8.11701	10.7067	14.2774
Ackr3	3.20731	2.70793	6.12969	6.9535
Acot1	17.7158	19.8062	12.2555	12.1192
Acot11	0.807452	0.735353	1.31435	1.39065
Acot13	57.9693	59.6336	34.6359	40.0966
Acot2	4.32835	4.62142	1.43867	1.35541
Acot4	0.491396	0.574128	0.215456	0.10703
Acot7	33.6659	36.8727	49.1776	52.975
Acp5	11.9784	14.1643	19.793	21.4317
Acp7	0.18568	0.166062	0.925784	0.688367
Acsf2	11.7202	14.6145	19.1242	20.8896
Acsl3	15.2698	15.123	24.0152	23.783
Acsl4	11.3009	10.5872	21.1768	19.0503
Acsl6	2.36653	2.38192	4.40415	4.17286
Acsm4	0.0731754	0.197168	0.905814	0.703769
Acss1	7.49859	8.62732	17.3823	17.1163
Acss2	6.86009	8.3464	13.9572	15.5659
Acta1	7.79522	9.06603	0.451913	0.78753
Acta2	16.6899	16.2416	2.26721	1.5555
Actb	970.183	950.546	654.547	696.135
Actn2	1.78282	2.08718	0.977073	1.15651
Actr1a	37.5553	40.6544	28.2493	29.8653
Acvr1	3.32424	4.19768	2.08766	2.24833
Acvr2b	7.93685	8.27093	12.4206	12.1072
Acvrl1	1.43465	1.22376	1.9224	1.92264
Acy3	1.37345	1.75657	3.01221	2.58522
Acyp1	16.8905	22.4399	29.2469	30.7865
Acyp2	4.25763	2.07229	1.08555	1.40287
Ada	6.73308	7.35865	9.78321	10.3592
Adad2	1.95205	2.53795	4.15389	5.1669
Adal	8.83133	7.95661	13.5109	13.9436
Adam17	11.0935	11.256	15.6148	14.5129
Adam19	17.6321	19.4285	14.3141	14.5894
Adam22	2.56815	2.15697	1.08901	0.988013
Adam23	31.4051	29.396	17.693	18.0266
Adamts1	0.908947	1.04789	0.249624	0.349818
Adamts10	6.08217	6.95687	4.12292	4.71142
Adamts19	0.707438	0.741189	0.32052	0.272796
Adamts7	0.701427	0.826531	1.98683	2.26697
Adamts8	0.624817	1.13837	0.585374	0.507881
Adamtsl5	0.853981	0.764818	0.40177	0.390879
Adap1	15.8208	18.0752	24.9476	30.4369
Adap2	1.57244	2.09706	1.02252	0.680889
Adar	12.4305	13.8303	9.89927	10.2093
Adck4	10.9795	11.5628	7.29199	8.09503
Adcy1	2.57665	2.79886	1.95711	1.74386
Adgra2	3.10931	3.50479	1.05621	1.39239
Adgrb2	1.62414	1.70358	4.95473	5.06665
Adgrf5	0.648096	0.519854	0.310738	0.237533
Adgrg1	1.31777	1.21906	3.74764	4.05206
Adgrg5	0.72782	0.463275	1.64385	1.74509
Adgrl2	5.56253	5.18186	2.90924	3.28213
Adgrl3	0.12159	0.179167	0.640833	0.409273
Adgrv1	0.663474	0.49784	0.405972	0.428773
Adhfe1	3.78237	3.17592	1.90342	1.38025
Adi1	25.489	25.8664	45.1885	45.983
Adipor1	61.7278	68.2141	46.2662	48.8535
Adipor2	35.0375	33.1119	48.8162	43.848
Adm	9.50928	8.50221	3.52582	4.76053
Adprm	18.7428	19.425	12.3866	12.2698
Adrb1	1.51691	0.94607	0.204604	0.164607
Adrb3	10.7421	11.0465	5.52032	6.25737
Adrbk1	26.0773	29.2726	20.6414	22.7925
Adrbk2	1.51142	1.56639	4.51709	3.81233
Aebp2	26.1067	25.8901	34.3298	33.5836
Aen	44.1134	49.5186	60.4764	63.2018
Afap1	2.94858	3.42351	4.31977	4.6338
Afap1l1	2.92958	2.96698	5.19949	5.312
Afap1l2	0.452419	0.68544	1.06485	0.750584
Aff1	7.62648	7.89185	12.5698	12.8286
Aff3	0.903833	1.02249	0.473901	0.583551
Afg3l1	39.111	42.3997	29.6685	30.5058
Agap3	19.3957	22.9481	16.1033	16.5066
Agbl3	1.45697	1.88594	0.455707	0.579231
Agfg1	29.2373	31.7629	44.1112	48.9299
Agk	12.818	13.1218	17.2127	16.7184
Agl	7.10886	6.91685	3.91328	3.81084
Ago2	6.43776	7.43103	12.656	12.5766
Agpat3	9.82344	10.4379	15.9811	16.2767
Agps	25.1218	22.0119	33.2693	30.2632
Agtrap	29.2945	30.0818	18.3334	20.1932
Ahcyl2	6.705	6.75693	10.9534	11.2401
Ahsa1	150.281	154.412	290.737	312.305
Ahsa2	14.8458	13.4291	25.8635	23.9666
Aim2	3.2447	3.67656	13.1984	11.6595
Ak1	28.4098	27.0409	36.4866	41.1368
Ak4	37.2368	36.109	58.2487	55.5268
Ak6	36.2842	29.8235	74.002	67.4105
Ak7	3.29459	3.35681	10.6978	10.964
Akap11	11.68	11.3693	6.5073	6.00528
Akap13	2.9138	3.11414	4.42018	4.19101
Akap2	8.82093	10.2161	15.5926	16.0794
Akap8l	34.521	35.6009	28.0733	26.7234
Akap9	3.55673	3.62288	2.4611	2.53494
Akip1	25.3021	29.4104	18.1084	23.2435
Akna	2.26827	3.00644	4.00275	4.07729
Akr1e1	5.43493	4.38947	9.40719	7.82493
Akt1	23.0657	25.5918	15.6004	17.8031
Akt1s1	19.1269	25.6784	30.7856	33.0695
Akt3	5.22843	5.12568	3.96438	3.4204
Aldh18a1	41.3076	44.2636	26.2379	29.9131
Aldh1a2	0.747399	1.32587	2.22815	2.46842
Aldh1b1	7.28022	6.95095	10.2148	11.5186
Aldh1l2	3.65625	3.69871	1.02271	1.26917
Aldh3a1	2.81869	3.48908	2.4446	1.59405
Alg1	11.1632	13.1958	18.3601	20.6987
Alg10b	8.87085	9.31101	14.1807	14.0636
Alg14	8.58839	8.85976	15.3036	17.0311
Alg5	14.2069	13.5741	8.9293	8.82647
Alkbh3	12.8479	15.1307	7.99127	7.21188
Alkbh5	36.6542	41.1317	54.7355	55.7055
Alms1	2.84923	2.65247	4.79165	4.34038
Alox12b	0.363076	0.563422	1.06584	1.25458
Alox5ap	4.75385	4.99315	16.4607	17.7819
Alpl	61.3361	64.8323	95.5089	93.7614
Als2	6.28273	6.12557	15.9855	15.7582
Als2cl	9.2899	10.288	6.22539	6.51418
Alyref	91.8882	108.38	65.8423	84.3769
Alyref2	3.54169	2.72194	2.22281	1.65055
Amfr	15.253	13.3753	3.43319	3.35219
Amhr2	3.50061	4.24672	4.8827	6.09992
Amot	1.06379	1.01455	1.83284	1.71727
Amotl2	10.9845	11.9741	14.3973	15.8158
Ampd3	5.99156	5.7486	2.78687	3.18541
Amph	4.0249	3.7248	5.07448	5.78936
Amz2	11.5775	11.2072	15.7281	14.4037
Anapc4	28.8482	28.0579	20.6394	20.9138
Angel2	19.4936	18.8584	13.0917	13.4102
Angptl4	8.79711	9.35764	12.882	14.4793
Ankrd10	43.2275	46.8529	65.5841	69.3956
Ankrd11	22.8433	25.7872	18.2865	19.1197
Ankrd13a	41.6394	44.1025	31.0233	32.4081
Ankrd16	8.2038	8.0993	3.99359	4.51242
Ankrd17	18.8362	18.2052	14.5382	14.3744
Ankrd24	6.54937	7.16201	3.94269	4.49608
Ankrd26	4.10204	3.48266	4.94215	5.05999
Ankrd28	24.3244	23.3592	18.8454	17.756
Ankrd33b	1.87396	2.40204	0.90635	0.822592
Ankrd34a	2.69137	2.70361	1.60092	1.9549
Ankrd35	7.26153	7.30013	4.07212	4.16969
Ankrd44	0.492655	0.553586	0.895643	0.80996
Ankrd45	3.33996	3.55089	6.86614	6.09406
Ankrd49	16.5208	14.8026	9.47508	9.36184
Ankrd6	4.3372	4.39469	5.95458	6.20659
Anks1	4.32059	5.32911	7.2787	8.34538
Anp32a	152.871	146.688	190.201	191.059
Anxa1	9.17843	11.2352	2.39915	2.46509
Anxa3	10.6716	10.6643	2.50457	2.11732
Anxa4	27.5251	31.4807	17.6957	18.3621
Anxa5	15.2169	13.1568	10.8797	10.4878
Anxa7	58.8159	60.8027	45.7083	45.1134
Aoc2	4.19819	4.22166	6.87289	6.15867
Aoc3	4.33762	4.27416	11.1365	10.8992
Ap1m1	22.363	23.6675	16.2253	18.4443
Ap1s2	7.73179	6.10107	21.0017	18.2311
Ap1s3	3.4838	3.43157	5.65498	4.94438
Ap2a1	55.3113	63.1961	44.5616	47.9807
Ap2m1	80.7737	79.4554	59.3559	60.1966
Ap3m2	2.75409	3.34517	1.92902	2.17555
Ap3s2	11.131	11.4144	14.5535	15.0587
Ap5b1	2.16373	1.65594	0.855714	1.10385
Ap5m1	8.96235	7.98284	13.379	11.8476
Ap5z1	7.49656	8.09261	11.2406	12.3483
Apeh	17.4797	17.6338	22.2068	23.7433
Apela	44.5291	42.0118	29.6896	27.7003
Apln	0.279606	0.487628	0.901319	0.627879
Aplp1	59.068	74.787	37.9481	43.0288
Apobec1	9.17331	10.5424	2.84538	3.23002
Apobec2	1.038	1.05433	5.73438	4.7092
Apoc1	53.421	50.7305	81.9199	85.2752
Apod	0.967864	0.99763	2.34062	2.09602
Apof	0.608998	0.566058	0.09205	0.180625
Apoo	27.7002	30.9518	18.284	21.7871
Apopt1	35.31	34.8698	15.8069	18.4743
Appbp2	19.5404	22.3066	28.0888	28.7481
Aprt	190.793	211.542	127.432	148.892
Aqp3	8.6864	9.1849	48.4878	48.0733
Arap1	9.19004	9.79433	15.0593	14.259
Arf3	69.1773	71.0639	51.669	54.0276
Arf6	49.9331	52.248	71.2732	69.6448
Arfgap1	15.1009	16.3209	10.6663	11.9704
Arfgef2	8.80846	9.36481	11.673	11.9227
Arfip1	13.2596	12.601	16.7044	16.8238
Arhgap10	2.42272	2.78348	4.19236	4.37072
Arhgap17	9.1756	9.20188	13.2175	11.3064
Arhgap27	5.14042	6.8108	2.96424	3.10427
Arhgap29	8.39258	8.66432	11.7787	11.1705
Arhgap30	2.87283	3.30849	4.01134	4.93488
Arhgap32	5.95172	6.33451	7.95724	7.94405
Arhgap4	1.67154	2.14437	2.89951	2.63544
Arhgap42	2.13615	1.84835	2.65809	2.72129
Arhgdib	4.17681	3.12014	9.38879	8.70284
Arhgdig	13.1788	14.4475	4.48139	3.87402
Arhgef1	31.9322	37.9414	23.5444	27.6825
Arhgef10	2.7077	2.77716	4.16307	4.78625
Arhgef15	1.21866	1.04038	1.82361	1.8128
Arhgef18	14.1058	15.623	18.2627	21.0319
Arhgef2	27.1277	29.8297	16.5777	18.0359
Arhgef25	23.1785	30.44	18.7108	20.133
Arhgef26	0.936154	0.972159	2.08423	1.96052
Arhgef28	3.59905	3.8055	7.28188	7.32678
Arhgef4	2.29442	2.74674	3.32846	3.87853
Arhgef5	1.00078	1.02147	2.17949	1.8338
Arhgef9	0.466177	0.656184	0.26005	0.314576
Arih1	26.1012	27.0362	37.4792	36.5597
Arl13b	6.80865	6.82453	9.41017	8.46818
Arl14ep	27.8921	26.0156	21.8752	20.1955
Arl14epl	2.01861	1.98141	26.3428	25.134
Arl2	61.3503	66.6484	39.6279	46.1908
Arl2bp	28.2381	31.7647	10.3269	12.0139
Arl3	17.7785	18.2693	56.4712	56.234
Arl4a	15.4062	13.0938	8.78887	8.49757
Arl4c	3.94666	3.86954	5.12836	5.55287
Arl5a	8.62702	7.9207	11.845	11.1383
Arl5b	9.77289	9.12226	13.6769	12.8631
Arl6	21.1208	21.8435	14.5938	15.0047
Arl6ip5	47.1324	44.8402	36.0367	35.0381
Armcx3	2.83384	2.37258	1.68965	1.53048
Armcx4	4.30873	4.66464	6.2633	6.24543
Arnt2	2.68921	2.55726	0.494291	0.417496
Arpc1a	84.7048	87.5352	62.1859	68.1721
Arpc2	135.399	138.096	105.901	108.338
Arpin	2.93606	3.34328	1.62062	1.16571
Arrb1	2.75021	2.85876	5.56029	6.058
Arrdc1	12.3216	11.6095	6.97887	7.97789
Arrdc4	32.824	36.7529	24.8065	24.4664
Arsk	1.05925	0.714966	1.63756	1.63179
Art5	2.69499	2.64327	1.44679	1.31238
Arvcf	7.88978	8.52984	13.7998	16.13
Asap2	6.23341	6.72907	4.52528	4.41135
Asb1	1.9252	1.86167	3.4083	2.6831
Ascc2	13.0801	13.0483	17.8773	18.915
Ascc3	6.99224	6.81736	10.5674	9.68907
Ascl2	5.34528	4.89241	16.9394	19.9254
Asgr2	0.303033	0.214887	1.10342	0.917256
Asl	28.9312	32.116	22.9402	20.8064
Asnsd1	37.9347	38.6797	51.3587	52.2557
Aspg	6.40835	6.09891	7.40696	9.02817
Ass1	84.8873	79.5527	115.289	117.941
Asun	13.3627	13.6461	25.3476	23.7766
Atad2	20.866	20.2253	27.1973	24.3569
Atcay	0.889283	1.0557	1.52441	1.51084
Atf3	3.5005	3.52814	0.572481	0.718485
Atf4	304.512	322.387	113.591	121.842
Atf7ip	12.9093	12.0953	16.9899	16.0409
Atf7ip2	8.20616	7.9987	5.89993	4.78939
Atg14	15.345	15.0439	23.4512	23.9877
Atg2a	14.0923	15.7302	19.9741	22.27
Atg5	14.4128	15.5846	20.2226	19.5913
Atg7	4.60777	5.5787	6.48488	7.80609
Atic	78.6089	79.3842	101.835	101.041
Atl3	18.0242	17.9469	10.5965	9.72552
Atp11a	7.62962	7.88062	12.9095	13.0907
Atp13a3	20.7099	18.0791	25.97	23.4397
Atp13a4	0.921952	0.699776	0.399624	0.187951
Atp1a3	24.3945	24.712	15.8896	18.7535
Atp1b2	24.1381	26.193	6.61269	7.58031
Atp2a2	77.5709	77.8177	111.488	113.044
Atp2a3	4.43651	5.24395	8.47674	8.04566
Atp2b1	9.70213	9.03854	12.38	11.3795
Atp2b2	0.348372	0.380929	1.09298	1.01685
Atp2b4	0.899738	0.784631	2.13089	2.35251
Atp2c1	15.6241	16.0387	26.256	25.1998
Atp2c2	0.220542	0.311155	0.764815	0.686391
Atp4a	1.81671	1.76184	0.335507	0.640386
Atp5e	175.306	197.948	113.433	150.591
Atp6v0a1	14.1173	13.7713	10.1867	10.7198
Atp6v0b	81.8546	78.0244	109.758	118.165
Atp6v0c	55.7223	58.6217	73.2925	82.9266
Atp6v0c-ps2	100.696	109.62	148.424	165.967
Atp6v1c1	37.7567	39.4305	51.7747	51.8934
Atp6v1e1	75.9874	81.2344	106.048	106.597
Atp7a	3.32442	3.39406	5.00872	3.76795
Atp9a	8.22634	8.00404	15.5929	16.4423
Atpif1	135.197	133.886	95.9282	98.0949
Atr	26.2203	24.8933	17.6106	16.1218
Atraid	26.0626	26.5848	9.85935	8.03434
Atrx	20.3337	19.577	16.1545	15.4269
Atxn3	14.6769	14.0716	22.3168	21.3806
Aurka	63.8734	68.3626	93.5164	100.679
Aurkc	7.02974	7.17259	10.9602	10.4581
Aven	24.406	27.6222	40.9112	49.3884
Avl9	4.73442	4.6783	6.52095	6.33336
Awat2	0.50781	0.556994	1.33605	1.29422
Axin2	1.67878	1.71023	2.60118	2.85173
Axl	2.629	3.14442	1.54057	1.8021
Azin2	13.7349	16.8053	9.09129	8.77111
B230208H11Rik	1.17788	1.91459	0.414934	0.740722
B230217C12Rik	5.88256	5.76336	3.81839	3.39034
B230307C23Rik	4.03563	4.89183	2.72114	2.81613
B230311B06Rik	1.83401	1.30942	4.58487	3.72782
B3galt6	4.00445	3.64319	2.20811	2.49314
B3gat3	19.4854	20.2877	26.822	30.2829
B3gnt5	5.34743	4.72919	3.82199	3.41475
B3gnt7	41.892	45.6843	27.2626	30.7944
B430212C06Rik	0.216926	0.491094	1.20246	0.902444
B4galnt1	5.20155	4.62715	3.15817	3.28516
B4galnt2	2.64428	3.03904	1.19929	1.22984
B4galnt4	16.6476	19.284	12.0311	14.1177
B4galt1	13.817	11.5685	9.73876	9.37572
B4galt2	7.25601	7.68241	3.69735	4.53392
B4galt6	18.7997	19.8065	13.3145	14.1883
B4gat1	5.09149	4.77454	2.80264	3.99245
B630019K06Rik	0.62078	0.672878	0.214827	0.128117
B930041F14Rik	15.3484	14.0806	3.75823	4.13718
B9d1	29.1608	33.1834	42.1848	42.0261
BB283400	1.22822	1.44323	0.664496	0.461411
BC002059	9.99495	7.77214	6.45669	5.6527
BC004004	21.3534	22.5274	15.9914	16.9421
BC023829	5.24547	4.16903	8.03603	7.92182
BC029722	10.1299	11.9135	6.596	7.48175
BC034090	0.36667	0.565943	1.17585	1.13892
BC052040	24.321	24.3987	35.4107	35.8057
BC067074	2.31557	2.47479	1.61128	1.60117
BC068281	5.82367	4.63094	6.40051	7.57954
Babam1	33.9379	37.4727	22.7966	27.0264
Bag2	6.10273	6.29412	4.58141	4.44113
Bahd1	2.10577	2.55538	7.10266	8.02505
Bak1	37.8126	42.4874	18.7732	20.2481
Banp	11.0244	12.7609	22.9697	23.7839
Bap1	38.0487	40.8136	30.2527	31.0269
Basp1	80.8064	96.0633	61.3084	76.7327
Bax	276.727	317.574	217.207	243.889
Baz1a	4.40531	4.72156	8.12414	7.83524
Baz1b	25.1648	26.7532	38.1278	38.7987
Baz2b	3.76663	4.1416	5.29309	5.01613
Bbc3	32.015	40.9344	23.9264	29.4916
Bbs2	5.17007	6.1732	9.15446	9.35988
Bbs4	6.3968	7.17171	4.35363	5.40117
Bcam	59.5729	69.1139	45.8871	49.7531
Bcan	0.384323	0.604445	1.14044	1.69558
Bcap29	14.9842	14.4377	7.54954	6.53964
Bcar1	29.5886	36.978	22.0703	24.5087
Bcar3	15.6166	14.6775	8.9086	10.2812
Bcas1	0.889303	0.631989	1.99103	2.4518
Bcas2	175.059	171.286	134.33	134.936
Bcas3	21.8558	21.5902	27.5234	28.5387
Bcat2	87.9636	97.7552	50.347	56.4098
Bcdin3d	13.7465	14.3036	8.29089	7.55852
Bckdha	82.8548	91.4449	64.8082	72.8264
Bckdk	22.8927	25.7427	9.57333	10.9967
Bcl10	20.7793	22.1218	27.4695	29.8524
Bcl11b	0.500491	0.34228	0.967252	0.698462
Bcl2l2	9.41745	10.3308	6.5789	6.98083
Bcl3	45.0304	60.0461	34.4056	39.2269
Bcl9l	1.37986	1.76294	2.01724	2.46839
Bcorl1	1.49525	1.63094	3.22012	3.19093
Bcr	4.94708	5.10064	7.68479	7.52019
Bdh1	12.9037	12.0988	7.60239	8.05147
Bdp1	4.83783	5.33934	7.11667	6.81804
Begain	1.98838	2.68971	1.17946	1.28071
Bend4	11.1092	10.4725	20.4214	20.5868
Bex2	50.3946	54.57	25.4303	29.5509
Bfsp1	0.590855	0.560163	0.0588205	0.251616
Bhlha15	2.97757	2.82547	1.5136	1.64699
Bhlhe41	0.979496	0.822311	0.739545	0.376367
Bin1	5.06855	5.63369	9.21021	12.2004
Bin2	7.08772	7.90229	13.6043	15.4281
Birc2	22.4227	22.9093	16.1438	16.2329
Birc6	9.76624	9.57202	7.46439	7.20051
Blvrb	46.507	48.7701	35.8035	34.8276
Bmf	14.5633	16.7463	9.54331	9.51365
Bmp1	2.47538	2.78567	1.7085	1.39192
Bmp2k	1.54295	1.69414	1.03867	1.05522
Bmp8b	1.67039	1.67747	0.984957	0.924636
Bmpr2	3.80476	3.32318	2.35601	2.01153
Bnc2	3.55038	3.74564	2.30303	2.30475
Bnip3	339.671	338.813	235.988	222.154
Bnipl	3.81475	4.5075	1.07768	1.40443
Boc	0.871497	1.12236	1.64659	1.60182
Bok	16.5275	17.9725	6.75368	7.16885
Boll	0.593313	0.19346	1.80188	1.56435
Borcs8	17.3422	18.1548	8.95891	13.1212
Bptf	10.7915	11.4462	14.3195	14.1131
Braf	9.90169	9.55391	6.84878	6.30719
Brca1	17.9884	18.9383	25.506	24.2444
Brdt	0.844737	0.856948	0.134361	0.23125
Brf1	13.5097	13.3352	7.88319	8.21167
Brinp1	0.174233	0.2599	0.440596	0.619042
Brip1	2.37615	2.40168	3.15955	3.13367
Brpf3	13.7938	14.2478	19.0868	21.5972
Btbd11	6.4431	5.92031	3.46354	2.69532
Btbd18	2.29183	2.526	0.256475	0.361581
Btf3l4	30.2234	25.6231	23.6081	20.2338
Btg1	17.2428	16.7656	25.7589	24.064
Bub1	51.8318	48.1198	66.1376	61.0089
Bub3	84.9256	82.4578	103.462	107.07
Bzrap1	0.788131	0.947275	0.305414	0.291205
Bzw1	97.8027	92.4264	142.699	125.632
C030039L03Rik	2.64673	1.96977	7.56993	7.66332
C130074G19Rik	2.74922	2.76771	0.807391	0.814811
C1d	29.2273	29.4125	20.4664	20.5674
C1galt1	3.30192	4.09564	2.74084	2.26125
C1qtnf4	3.12277	4.33133	1.60298	1.51616
C1qtnf9	0.215228	0.221333	1.00065	0.857637
C2cd2	1.38603	1.88338	2.76619	2.47894
C2cd3	5.38534	5.60243	7.78182	7.45754
C3	0.210726	0.241553	0.507796	0.573491
C330006A16Rik	23.0867	24.7336	11.3056	13.7729
C330018D20Rik	6.14977	4.3843	8.61299	8.54662
C530008M17Rik	1.09308	1.24678	0.659853	0.504487
C77370	2.97703	2.8786	5.07707	4.63616
C920006O11Rik	4.80039	4.51767	2.75949	2.66038
CN725425	0.775749	0.640545	2.68996	2.79635
COX3	124.459	101.91	78.6205	70.6605
Cables2	6.61037	7.44893	3.84937	3.25814
Cabp4	0.30865	0.339987	1.18442	2.19823
Cacfd1	9.61514	12.2471	7.57028	7.24168
Cachd1	0.872989	0.851042	2.34352	2.61745
Cacna1b	1.91991	1.60433	0.591052	0.769745
Cacna1h	1.88572	2.12703	4.90718	4.87277
Cacnb3	8.81832	9.3399	12.7178	14.0825
Cacng5	0.308891	0.310009	0.552383	0.658524
Cacng6	4.73323	5.06185	2.72962	2.76098
Cacng7	30.2547	30.7192	15.2328	15.0872
Cactin	21.2955	23.2755	28.2135	34.755
Cad	34.0766	35.1101	42.9977	45.3424
Cadm4	10.5705	11.8251	4.9092	5.97283
Calb2	1.08613	1.09634	4.4267	3.79078
Calca	28.51	30.0157	16.0492	16.2579
Calcoco2	1.56638	1.80461	14.6079	15.8711
Calr	197.284	187.003	298.731	315.549
Camk1d	5.67885	5.77018	11.505	11.0364
Camk2a	1.09782	1.39117	2.35919	2.4155
Camk2b	10.6473	11.8983	7.24496	7.79702
Camk2d	2.52012	3.01928	0.420969	0.56204
Camk2g	10.3173	11.0523	6.49656	6.94093
Camk2n1	5.38839	5.35685	8.54219	8.48705
Camkk1	2.65146	2.90415	3.7293	4.54705
Camkk2	5.98792	5.91738	3.90253	3.96018
Camkv	10.1574	10.7153	12.8958	14.9839
Camsap1	8.49612	9.74918	12.353	11.3758
Camsap3	11.6886	13.7921	17.0843	18.6388
Camta2	3.8535	3.70169	5.0224	6.06457
Cand1	28.7389	26.8783	36.1993	35.8313
Cant1	11.0358	12.3811	14.2508	17.4875
Canx	133.279	126.27	170.833	162.613
Capg	20.003	21.5512	28.86	34.3102
Capn1	14.4348	14.9349	10.3636	12.4255
Capn10	12.9518	13.192	9.81513	9.86389
Capn2	10.5125	9.15806	3.17057	3.56372
Capn3	2.8546	2.75822	0.776801	0.918404
Capn5	10.6164	10.4646	13.5079	14.1184
Capns1	329.793	344.696	142.342	155.957
Caps2	5.78125	5.38478	1.75022	2.08526
Capsl	9.31317	10.7992	15.7317	15.3091
Car11	1.4831	1.28106	3.29108	3.63784
Car2	105.823	108.196	64.6229	65.0128
Car3	1.96502	2.11424	1.20642	1.04096
Car4	5.83063	7.57793	2.85838	2.5902
Card10	2.18808	2.67923	4.15768	5.20083
Carnmt1	17.7889	16.1497	28.264	27.2651
Cars	89.0343	96.174	61.7505	70.2656
Cars2	9.80603	9.35885	19.0385	20.3382
Casc4	18.6151	18.6931	8.88304	9.02766
Casp3	35.5666	35.7252	27.3472	26.8024
Casp7	6.00879	6.8103	4.71269	4.40724
Casp9	6.79744	6.81585	8.48523	9.14993
Cass4	1.05533	0.9666	0.194955	0.282406
Casz1	2.04084	2.63564	3.10108	3.47055
Catip	5.80829	5.90192	1.90404	1.93572
Catsperg1	0.504041	0.694932	0.116699	0.0882503
Cav1	0.870522	1.11099	0.212606	0.177454
Cbll1	13.6179	11.305	18.2565	15.9645
Cbr3	23.3124	25.1282	6.93823	5.96966
Cbs	17.6677	17.1135	11.642	11.7824
Cbx1	158.946	163.785	206.125	215.744
Cbx2	6.01133	6.83196	9.79718	10.9607
Cbx8	0.185705	0.450719	0.651192	1.05934
Cc2d1b	24.5258	27.1774	13.558	15.2359
Ccar2	13.3864	14.1349	17.3343	18.6485
Ccdc106	4.54622	4.64784	2.90754	2.99107
Ccdc107	25.078	27.3163	16.1228	15.9038
Ccdc113	1.61858	1.4018	3.69714	2.86928
Ccdc114	4.18748	4.4	7.20203	7.47574
Ccdc115	29.7525	33.7926	17.9379	22.9224
Ccdc117	22.5644	22.9165	55.3096	53.2279
Ccdc124	63.8687	67.5259	84.2364	95.8044
Ccdc134	4.19215	4.53982	6.09565	5.8413
Ccdc136	23.8809	27.0097	16.0079	17.5833
Ccdc138	7.7108	7.96651	10.6648	10.9925
Ccdc141	1.15425	1.11998	2.84336	2.8036
Ccdc15	0.797349	0.8039	1.21391	1.01998
Ccdc151	1.7261	2.20055	2.98874	3.64336
Ccdc155	1.39233	1.42529	0.737477	0.75625
Ccdc158	0.207469	0.293243	0.800882	0.840406
Ccdc166	4.93593	5.59506	3.6076	3.97895
Ccdc171	0.785886	0.736771	1.36414	1.35872
Ccdc18	7.21438	7.18584	5.25259	4.02877
Ccdc190	0.0738183	0.0589467	0.924026	0.692269
Ccdc191	4.12876	4.2602	6.21003	6.31816
Ccdc22	13.3558	15.2314	9.39481	11.7358
Ccdc28b	6.3841	7.47084	4.05168	3.99572
Ccdc36	1.93318	2.28002	1.38931	1.03828
Ccdc61	29.811	33.1649	21.9098	24.481
Ccdc63	0.259096	0.263953	0.81475	1.0923
Ccdc68	3.69473	4.16378	1.51253	1.26024
Ccdc8	1.67226	2.16987	2.88919	3.28213
Ccdc85a	1.43633	1.44901	0.553212	0.72507
Ccdc88a	4.92141	4.12135	3.61781	2.95078
Ccdc91	8.485	9.06829	18.6783	18.6481
Ccdc93	3.8139	4.26558	6.83082	6.18421
Ccm2l	0.255572	0.511986	1.35576	2.65298
Ccna1	0.892943	1.59718	0.622315	0.660259
Ccnb1ip1	22.7036	19.2203	31.6612	29.703
Ccnb2	138.135	138.384	98.2284	100.835
Ccnd1	21.2083	22.0044	29.7179	29.8626
Ccnd2	4.30837	4.75345	1.35316	1.69379
Ccnf	72.3821	75.901	91.2613	100.127
Ccnt1	5.36006	5.65002	10.2542	10.5085
Ccnyl1	14.8065	14.9582	10.6349	9.69311
Ccs	44.5685	43.3639	31.403	34.3505
Cct3	290.914	287.275	387.705	403.278
Cct8	294.894	285.191	383.631	358.851
Cd109	1.07739	0.721532	0.368018	0.590479
Cd151	43.9806	41.6829	23.9219	27.2463
Cd164	65.1312	62.9387	100.563	91.1375
Cd164l2	2.34628	2.59451	4.60772	5.06994
Cd248	0.825732	0.945446	0.216453	0.0941043
Cd24a	26.191	23.6172	45.3531	43.348
Cd320	18.812	20.6619	15.1727	14.7866
Cd38	5.44698	4.847	9.62269	9.15807
Cd59a	4.74547	3.93538	0.927449	1.14819
Cd59b	2.23159	1.75519	1.16117	1.02423
Cd6	0.26215	0.262462	1.00129	1.06851
Cd74	1.79804	1.64156	13.1366	14.3198
Cd80	1.88079	1.53757	6.62556	5.50715
Cd81	161.705	163.917	210.141	220.708
Cd9	253.75	269.529	191.945	206.01
Cdc25a	24.5584	27.64	44.3706	44.7964
Cdc25c	19.2897	18.1225	12.1107	11.7604
Cdc42bpa	4.73816	4.79955	2.90828	2.90893
Cdc42se1	28.6308	32.3005	17.068	19.5437
Cdc6	20.3268	20.6648	34.8692	38.3406
Cdc73	12.526	11.6484	18.1454	15.8873
Cdca2	26.0131	27.5568	33.6454	35.2802
Cdca5	39.2049	36.1258	46.9001	49.8301
Cdca7l	11.9933	11.6659	21.6218	21.8827
Cdcp1	0.489037	0.54359	0.891347	0.731292
Cdh23	0.140555	0.134404	0.52073	0.723072
Cdhr1	1.41895	1.57442	2.88929	2.7719
Cdk12	15.7889	16.7048	13.1686	12.4466
Cdk18	6.26464	8.29917	9.50788	12.1082
Cdk2	48.3172	50.6227	63.5285	64.2585
Cdk20	1.87916	2.92366	4.99756	4.74558
Cdk2ap1	58.6801	65.9215	43.3224	48.6929
Cdk5r1	0.270139	0.195681	0.564349	0.695379
Cdk5r2	6.77481	7.7875	2.61202	4.45646
Cdk6	3.18856	3.02372	4.35669	4.20036
Cdkal1	9.49097	9.32121	13.4798	13.967
Cdkl5	0.28846	0.422954	1.19458	0.833053
Cdkn1a	44.2317	43.1576	24.4831	25.6379
Cdkn1b	43.0441	45.3465	33.5311	33.6149
Cdkn1c	23.6095	24.8256	16.275	17.7106
Cdkn2a	16.1449	11.9599	4.71899	3.97541
Cdkn2aip	5.35766	5.29434	8.16213	7.70553
Cdo1	5.40789	5.60048	11.9912	12.3953
Cdpf1	9.2885	9.13784	15.0621	15.5823
Cdr2l	11.367	12.984	6.80123	6.79783
Cds1	10.4798	11.0015	7.03066	7.36653
Cds2	23.4827	25.4691	34.826	35.7283
Cdv3	101.714	103.923	131.224	136.637
Cdx1	1.45036	1.63473	3.99109	7.13577
Ceacam1	6.80075	7.0285	4.18363	3.98424
Ceacam20	1.54461	1.48061	4.54054	4.59138
Cebpa	0.874191	1.12925	1.85312	2.46331
Cebpb	7.80965	16.3899	4.89299	5.75717
Cebpz	28.5537	28.086	46.0373	46.0433
Cecr5	24.4888	24.6557	16.9622	19.4913
Celf2	2.51682	2.92752	2.20474	1.90788
Cend1	0.950114	1.74465	0.519585	0.475465
Cenpb	22.7384	27.7536	7.68988	9.37737
Cenpj	2.90667	2.44581	3.70172	3.35519
Cenpp	29.6864	31.9029	23.2836	18.2881
Cep104	5.77368	6.35661	8.22629	8.19879
Cep128	2.94988	3.04857	4.31142	5.04114
Cep131	12.2329	15.2629	9.20735	11.3686
Cep164	6.03188	6.91577	8.09315	8.74834
Cep19	7.36039	7.00704	10.7121	11.3153
Cep250	9.66922	10.917	6.11301	6.889
Cep57l1	11.9192	12.45	17.4454	17.8709
Cep85	19.9704	22.4217	26.9785	28.3021
Cep95	5.6781	5.96747	7.68081	8.94352
Cers4	7.08625	6.99741	9.86979	9.66109
Cers6	3.29362	3.24091	5.09186	4.89277
Cetn4	1.35568	2.31744	0.260184	0.118876
Cfap45	1.97033	2.17498	0.95287	0.916238
Cfap74	1.71676	1.73021	2.28451	3.05485
Cflar	3.61231	3.41675	1.5617	1.6776
Cgnl1	5.49748	6.24488	10.2887	10.3638
Cgref1	4.26607	4.85271	2.65929	2.60661
Chac1	61.8304	62.8084	5.62643	6.04917
Chchd10	1157.9	1447.22	713.42	849.805
Chchd3	101.145	116.831	183.973	186.07
Chchd4	73.7279	68.1828	92.5614	96.6047
Chchd5	26.5944	28.5573	42.202	43.6814
Chd3	2.6359	3.2571	1.29572	1.25611
Chd7	5.8844	6.4381	3.26319	3.395
Chga	9.71485	11.227	13.4634	14.4182
Chkb	28.792	30.6432	14.9955	15.0369
Chm	6.50684	5.26971	8.71906	7.67549
Chmp1a	41.1503	45.4385	30.4667	33.8382
Chmp2b	23.614	24.1424	17.1691	17.6913
Chmp4b	101.489	114.559	72.9082	81.0375
Chmp6	20.4079	22.7623	13.8997	16.7558
Chordc1	36.6559	33.2718	64.5034	56.6697
Chpf2	2.88688	3.10624	1.49953	1.51041
Chrna4	0.298747	0.38361	1.7059	2.05617
Chrnb1	3.35544	3.26103	2.3045	1.98121
Chrnb4	0.433448	0.512113	1.15587	0.846007
Chst10	3.38977	3.34353	4.15489	5.1743
Chst14	2.48894	2.99793	1.21802	1.48208
Chst3	1.23256	1.36578	0.616519	0.6984
Chst5	2.41442	3.04079	0.26843	0.45074
Chtf8	49.8811	55.0004	73.5882	77.4836
Chuk	29.4301	27.553	19.8015	17.6551
Ciapin1	66.4975	73.5699	48.6773	55.1963
Cidea	1.07209	1.4801	3.99912	3.89195
Cirbp	133.734	128.312	26.437	24.4537
Cisd2	9.3345	8.05535	6.18456	6.02102
Cisd3	97.2092	89.6821	52.7296	56.2885
Cit	10.8328	12.1144	8.0374	9.00504
Ciz1	9.85412	11.837	6.07308	6.57212
Ckap4	45.279	50.8279	27.593	30.221
Ckmt1	16.9037	14.5889	20.5674	22.445
Clasp1	9.30469	10.2631	7.18346	6.8125
Clcf1	0.752778	1.68244	0.339103	0.221014
Clcn1	1.54376	1.28018	0.560327	0.865039
Clcn4	1.57594	1.54978	2.41094	2.40005
Clcnka	0.133007	0.145066	0.880107	0.907674
Clcnkb	0.59213	0.687597	1.79624	1.52681
Cldn3	10.2746	13.3222	5.36341	6.76651
Cldn6	42.0761	41.2974	52.6013	62.3205
Cldn7	21.5492	22.0094	12.1351	12.704
Cldn9	0.958628	1.57006	2.68277	2.73992
Clec11a	1.44942	1.4116	0.704726	0.682233
Clic4	54.2345	55.6126	35.4937	34.7655
Clip1	1.63602	2.21889	0.915992	0.750145
Clip2	1.02791	1.41679	1.94871	2.48206
Clip3	8.7655	9.69758	6.5076	6.71221
Clip4	5.51945	5.73241	4.29428	3.54688
Cln6	30.6319	32.517	12.4739	11.4872
Cln8	9.23893	10.575	14.7118	14.498
Clpb	15.9925	16.311	23.3833	25.0997
Clptm1l	25.1262	26.5236	30.0103	36.0466
Clpx	20.4692	19.311	14.8052	13.7709
Clstn3	8.96045	11.178	18.9278	21.9311
Cltb	72.9065	91.5976	48.5738	57.6115
Clu	8.43698	8.10157	12.6791	12.7624
Clvs2	1.54934	1.70355	0.76251	0.977251
Cmklr1	6.56353	5.73053	10.2956	8.89809
Cmtm3	2.88277	4.34973	5.15965	5.56708
Cmtm4	11.2477	11.3359	17.1269	15.798
Cmtm7	37.0993	39.2616	69.7572	80.706
Cmtm8	3.94165	3.35119	1.41901	2.25826
Cmtr2	2.84985	3.42588	4.11696	4.51112
Cnga3	0.874042	1.02414	0.436599	0.383868
Cnn1	4.35716	4.24557	1.4925	1.19896
Cnn2	61.3906	66.649	33.9268	37.9391
Cnnm1	1.78196	2.03191	0.526736	0.394779
Cnot11	17.9718	19.7527	24.005	25.4833
Cnot4	11.2511	11.0548	15.6524	13.9369
Cnot8	57.5521	58.5409	75.9362	79.2888
Cnpy1	66.9981	64.3698	27.5273	25.5737
Cnpy2	71.4819	86.7183	43.126	48.5239
Cnpy3	24.0375	28.5459	32.1977	37.1875
Cnst	4.32478	4.19771	6.03169	5.95728
Cntln	1.26476	1.08541	0.43283	0.531521
Cntnap2	0.72031	0.686996	1.51761	1.11619
Coasy	18.1152	20.5097	13.3473	15.2839
Cobl	25.9149	28.7576	41.9226	44.1209
Cobll1	0.639203	0.572872	0.268862	0.25425
Coch	3.93017	3.58621	2.25158	2.54972
Cog8	19.8531	18.5042	23.6922	26.2072
Col17a1	0.229461	0.278649	0.753877	0.683292
Col18a1	67.3328	81.7651	45.4542	49.0351
Col1a1	2.83946	2.76903	0.78448	0.599083
Col1a2	1.29315	1.5047	0.0933309	0.18104
Col20a1	0.499713	0.696595	1.83586	2.11236
Col26a1	3.76713	4.97879	2.80569	2.91966
Col27a1	0.145047	0.0953473	0.897918	1.06342
Col4a1	8.0973	8.39074	10.9366	11.7063
Col4a3bp	8.63936	8.50746	11.99	11.3782
Col5a1	1.57499	2.23854	2.61499	3.14999
Col6a5	0.694722	0.707403	0.196855	0.130673
Col9a2	4.75684	6.67565	10.4551	12.4014
Commd8	15.752	15.2832	21.6393	22.4275
Cope	119.612	124.766	79.1436	81.8858
Cops5	70.6963	71.7812	50.2648	50.2832
Cops7b	27.3445	28.6494	19.7046	20.0447
Coq10a	10.2806	8.27935	5.34689	5.01734
Coq2	30.3704	33.0796	21.4635	23.2216
Coq4	10.9658	10.6632	15.8029	16.6818
Coq6	27.5235	30.6732	18.296	22.6456
Coro1a	5.58454	5.40795	2.93587	3.97235
Coro6	2.30975	2.70826	0.732473	0.985884
Cox16	17.9265	17.9858	37.4854	32.7218
Cox6b2	123.296	132.085	87.4504	93.6483
Cox7a2l	146.855	160.287	113.334	123.53
Cpe	6.47905	8.07708	4.0952	4.22525
Cpeb1	3.07763	2.95987	1.57816	1.97791
Cpeb4	2.17057	1.84318	4.03272	3.53272
Cplx1	3.19336	4.41229	2.27456	2.64437
Cpn1	5.40057	5.15239	3.54934	3.5948
Cpne3	19.1895	17.2609	13.623	11.7772
Cpne5	6.37978	8.54321	11.907	13.0872
Cpne9	0.526715	1.33373	2.12764	2.45699
Cpq	0.345005	0.218845	0.985312	1.08502
Cpsf3l	39.5663	44.1419	55.5807	59.4397
Cpsf4l	15.554	15.0959	23.4027	25.1539
Cpt1b	5.1134	5.5411	1.67159	2.03076
Crabp2	5.75213	2.99687	13.7785	15.6314
Cracr2b	4.23088	5.37224	1.72379	2.18553
Cradd	14.6478	15.38	9.88631	10.9075
Creb3l1	10.2269	13.4964	6.44172	7.35081
Creb3l3	0.368319	0.534884	0.834338	0.908815
Creb3l4	3.05616	2.76559	1.02907	1.95695
Creb5	0.91772	0.886297	0.103448	0.12656
Crebrf	8.52594	7.77602	10.9261	10.5678
Creg1	7.57298	12.9878	13.3641	18.3543
Creld2	42.4292	46.0577	30.8259	37.0777
Crispld2	0.285691	0.217799	0.447518	0.785621
Crlf1	6.08338	7.6096	0.394032	0.773701
Crlf2	7.2435	8.40042	4.20215	5.45945
Crocc	4.42705	5.68018	6.96482	8.61828
Crtac1	7.75355	7.71233	10.5041	11.5229
Crtc2	14.6679	16.8986	10.6577	11.575
Crxos	0.541885	1.12228	7.42763	9.43565
Cry2	13.4293	15.8497	6.71304	8.65961
Cryab	7.38533	8.15075	3.85925	4.69859
Crybg3	2.58232	2.44582	1.25848	1.3947
Cryzl1	34.365	28.5084	17.5295	17.6054
Csde1	131.918	117.458	93.2566	86.8228
Csf1	1.28558	1.49991	0.354875	0.425897
Csk	15.3806	16.699	19.7458	22.1803
Csnk1e	50.9857	55.3643	38.7867	43.2376
Csnk1g3	10.1447	10.0395	7.6845	7.8917
Csrnp2	4.57643	4.35901	6.85278	6.51167
Csrnp3	0.93785	0.748172	1.22751	1.3669
Csrp2bp	16.0035	17.0564	21.3154	22.3332
Cst3	87.9787	92.631	124.55	141.587
Ctage5	25.9388	25.3813	14.3383	14.7747
Ctbp2	106.325	104.527	82.9708	82.8341
Ctdspl	0.778449	0.861364	2.4015	2.28789
Cth	111.217	107.535	75.399	74.2304
Cthrc1	0.868781	1.68477	2.30883	3.21444
Ctif	0.982625	1.26532	1.74971	1.82447
Ctnnal1	23.6645	22.835	41.1638	40.8838
Ctnnbl1	46.5555	46.0217	57.882	63.635
Ctsa	28.5159	29.167	38.2224	43.1852
Ctsd	117.13	121.381	185.999	202.176
Cuedc2	63.7612	78.5552	46.1305	53.7139
Cul4a	22.5385	21.4182	15.6383	16.0417
Cul7	19.2072	21.3446	13.3219	14.6829
Cux1	5.66672	6.17508	8.79222	8.95508
Cux2	0.907177	1.39413	1.94446	2.06689
Cwc22	22.9828	23.8287	17.7076	16.9024
Cwc27	34.2831	35.1978	19.0102	19.7071
Cx3cl1	0.549679	0.740567	1.33173	1.12149
Cxadr	5.32627	5.59664	8.18633	7.66869
Cxcl12	1.33367	1.37382	2.95977	3.09627
Cxcl14	0.885468	1.04207	3.15437	3.12176
Cxcl16	4.92021	4.50562	2.5373	3.17093
Cxcr4	1.0429	0.758429	2.55174	1.92994
Cyb561	11.4765	11.5281	8.25232	8.18856
Cyb561d2	5.11815	5.63954	9.04635	11.3353
Cyb5d1	7.97295	6.64704	5.90486	4.60178
Cyb5r1	107.602	111.585	77.6037	86.133
Cyb5r3	85.3334	95.0148	55.1348	64.7928
Cyba	35.9409	41.2453	19.1988	22.1038
Cyc1	281.192	297.153	191.313	220.005
Cycs	26.2238	23.7552	36.9505	36.1883
Cyct	6.21212	8.89101	3.6204	3.64432
Cyp1b1	0.97779	1.04752	0.0841164	0.05676
Cyp2s1	11.68	12.1158	17.8318	19.2332
Cyp2u1	0.962264	0.663341	0.23255	0.307045
Cyp39a1	1.73621	1.51112	3.58349	3.09005
Cyp4f17	5.97797	6.36454	4.91602	3.8988
Cyr61	15.4756	16.0498	3.43195	3.91382
Cysltr2	1.43919	0.998849	2.62286	2.3748
Cyth1	2.99495	3.49469	2.33014	1.86922
Cyth3	3.83105	3.73861	5.68274	5.63671
D030068K23Rik	0.648974	0.633966	1.25484	1.07596
D10Wsu102e	23.027	20.6261	16.2935	16.5647
D16Ertd472e	5.10661	4.89023	3.97304	3.64327
D1Ertd622e	4.83297	4.49339	3.48147	2.42383
D1Pas1	12.1437	12.6316	23.4197	25.271
D230025D16Rik	25.6747	22.6241	38.9195	39.1664
D2Wsu81e	29.7489	32.0445	42.2527	49.4684
D430019H16Rik	0.717717	0.788996	1.26397	1.40366
D430042O09Rik	2.33308	2.60408	1.73986	1.93153
D630039A03Rik	0.98592	0.923993	4.42462	4.32671
D630045J12Rik	0.5767	0.762186	1.29539	1.58877
D630045M09Rik	13.8757	12.6604	39.2717	37.9291
D6Wsu163e	4.52841	5.59518	8.32458	7.93152
D730003I15Rik	3.505	5.60423	0.728778	1.02062
D8Ertd82e	1.91856	2.31846	2.9173	3.03231
D930019O06Rik	0.409376	0.443435	1.04502	1.01335
D930028M14Rik	0.632468	0.377313	1.58655	2.00055
Dab1	15.2406	15.4679	10.2747	10.3653
Dab2	1.6461	1.47485	0.874124	0.722328
Dab2ip	9.94819	11.2017	13.9952	15.2866
Dact1	5.79695	6.3249	2.91043	3.36135
Dact3	16.2856	22.2244	10.6115	12.9035
Dalrd3	23.7292	22.9834	37.4608	39.9496
Dand5	1.5137	1.40446	3.27288	3.17701
Dap	5.33303	6.99477	8.5666	8.94802
Dapk2	0.568128	0.789398	1.89961	1.64285
Dapp1	5.01063	4.8645	3.22455	3.01991
Dars	80.5375	75.9003	138.501	129.648
Dars2	16.3095	15.2102	10.904	10.6266
Dcaf4	32.5217	34.1701	44.5784	46.6293
Dcaf6	7.66516	7.64028	5.09136	5.1978
Dcaf8	36.07	38.5651	22.9111	25.266
Dcakd	70.4244	79.9112	87.7271	102.635
Dclk2	15.715	15.708	7.71552	7.85613
Dcp2	15.1557	15.0204	32.607	29.4656
Dcps	56.4488	56.1426	79.6056	77.82
Dctn2	93.4495	101.846	53.9997	58.2271
Dctn4	12.8723	14.1835	17.5938	17.1904
Dctn6	26.5377	27.7542	18.5871	23.3084
Dctpp1	269.086	306.228	391.481	448.046
Dcun1d1	8.14464	7.77392	5.20261	4.69503
Dcun1d2	3.23731	3.27431	6.01218	6.10074
Dcxr	17.4679	19.4761	10.3211	10.1505
Ddah1	14.5547	14.8889	9.71646	7.82985
Ddb1	262.195	258.649	324.388	334.823
Ddhd2	17.6533	16.5541	8.33414	7.59367
Ddi2	12.8132	14.9163	22.1208	22.2338
Ddit4	239.15	259.401	120.811	129.777
Ddr2	0.413182	0.502043	0.995612	0.913475
Ddrgk1	30.7865	36.7406	24.6602	25.975
Ddx18	64.8173	65.4372	98.3507	98.7363
Ddx19a	21.4245	22.1875	27.2039	28.5896
Ddx31	3.89311	3.94373	7.18437	7.29048
Ddx58	6.20078	5.17423	7.80462	7.34686
Ddx59	9.4261	10.679	5.85602	5.61255
Ddx60	0.561377	0.742981	0.111576	0.0781873
Deaf1	32.6308	34.6626	16.8235	18.5253
Decr1	7.53486	7.07437	12.6578	11.6856
Dedd2	17.3809	17.1618	22.311	24.6731
Def6	16.9825	19.2314	10.5422	13.841
Degs1	36.1186	33.5256	50.8025	51.3745
Dennd1a	3.74887	4.39039	6.98209	7.78363
Dennd4a	2.86009	3.2809	1.79579	1.76163
Dennd5a	16.0303	17.0348	12.3376	11.9948
Denr	73.4557	71.3297	35.6146	39.3512
Depdc1a	9.14582	8.00267	12.0765	10.8319
Depdc5	7.35663	6.5233	10.7062	10.9067
Depdc7	11.736	12.7324	9.23257	9.1616
Deptor	4.54263	4.87746	7.2809	6.72572
Derl3	11.8885	12.4748	6.47123	4.91144
Des	2.79407	2.83308	4.22202	5.48091
Dexi	6.47313	8.93699	4.92963	5.87328
Dgat1	20.4642	17.0956	11.2898	11.6652
Dgcr6	33.8043	43.8476	19.9652	22.6288
Dgkh	6.1015	6.05306	4.05485	3.54522
Dhcr7	37.164	38.1154	57.9686	60.799
Dhh	0.583326	0.436433	0.0720137	0.153036
Dhps	32.6565	33.2356	21.3112	23.0054
Dhrs11	7.73783	7.28446	3.68268	3.71852
Dhrs7	17.2517	17.6042	12.309	12.2649
Dhrs7b	21.346	17.7297	26.7043	28.9935
Dhtkd1	10.7942	10.6689	15.1575	14.3175
Dhx29	10.2847	10.3199	14.5485	13.6554
Dhx37	9.12629	9.93567	13.3484	16.8395
Diaph1	28.075	30.9218	22.2981	22.9039
Dido1	23.7095	25.1772	17.9606	18.2245
Diexf	14.1652	15.3292	19.2015	19.2428
Dip2a	3.52828	3.39454	2.91941	2.33066
Dis3l	9.24564	11.1232	6.55087	6.9362
Disp1	1.56211	1.86595	2.42575	2.48708
Dkk3	1.91993	1.88857	2.96071	2.9413
Dkkl1	1.66755	1.44921	0.459771	0.248837
Dlec1	0.348565	0.263828	0.439363	0.741815
Dleu7	3.06273	3.25495	0.796359	1.5701
Dlg1	23.1853	23.3937	36.7728	35.9945
Dlg5	7.41146	7.42956	12.241	12.8194
Dlgap4	19.4785	21.4827	13.9668	15.6209
Dlk1	1.73416	2.48664	0.809396	0.9775
Dll1	3.81424	4.37651	1.73973	1.89285
Dlx3	0.866922	1.00034	1.90014	2.27004
Dmbx1	0.271983	0.507308	0.956646	0.764897
Dmc1	6.7033	5.97739	3.43436	4.12718
Dmd	13.9439	13.3364	17.9769	18.8031
Dmpk	1.73401	1.99648	3.77988	4.23006
Dmrt1	34.2679	34.5369	9.0792	9.2834
Dmrtb1	2.14231	2.37793	0.850769	1.24974
Dmrtc1c1	0.0454258	0.126903	1.33194	0.104977
Dmrtc1c2	0.681974	0.599407	0.306536	2.34407
Dmtf1	27.7041	25.8367	35.0682	33.6125
Dmtn	24.6338	27.6387	18.4924	19.9986
Dmxl2	2.46087	2.24968	3.62929	3.36718
Dnaaf3	8.34897	9.79994	4.56275	5.7299
Dnah8	2.52715	2.61329	6.01252	6.06768
Dnaic1	0.518765	0.379609	1.29703	1.2765
Dnaic2	1.87822	1.71995	3.61954	3.95675
Dnaja1	67.9674	66.141	146.032	133.256
Dnaja4	1.37692	1.32604	0.605637	0.50453
Dnajb1	19.1195	19.5559	36.7826	39.0633
Dnajb12	17.5977	20.074	12.6733	15.8915
Dnajb13	0.64434	0.605455	1.41484	2.00538
Dnajb14	3.57613	3.60086	2.20077	2.48654
Dnajb2	5.75299	6.21635	12.2377	12.7581
Dnajb5	14.7746	15.3718	8.5998	8.59498
Dnajc19-ps	8.36851	11.3234	3.87239	5.93622
Dnajc27	5.90116	5.94882	3.55914	3.80347
Dnajc3	7.02519	7.94246	5.12584	5.66269
Dnajc30	21.4478	26.5274	11.6233	12.1983
Dnajc4	9.57722	14.1181	6.0493	6.80469
Dnajc6	9.85543	9.67116	6.97298	7.09424
Dnajc9	52.2913	56.0109	42.055	43.528
Dner	0.506827	0.484394	1.27417	1.01451
Dnm1	4.99801	6.27762	3.65986	3.35056
Dnmbp	9.68327	9.57397	7.50788	7.41095
Dnmt3b	50.5995	57.4345	33.588	34.8044
Dnttip1	24.731	27.8083	14.2657	15.368
Dnttip2	30.0653	29.9081	43.78	45.5722
Doc2g	3.06326	4.61342	1.5835	2.08051
Dock3	0.944068	1.12415	0.505039	0.4703
Dock5	4.65352	5.39558	8.92692	8.99336
Dok5	0.300731	0.250598	0.555625	0.905745
Dpf3	0.115764	0.0738064	0.594087	0.778256
Dph2	7.8491	7.4395	9.47085	10.8771
Dpp4	3.65539	3.5459	6.63832	5.98129
Dpp6	0.396078	0.322477	0.901664	0.990383
Dpp7	11.8394	14.1093	23.7724	27.6224
Dpp9	12.6851	15.6243	22.2792	24.3078
Dpysl2	5.9447	4.92923	1.72094	1.80579
Dpysl4	2.68859	2.54387	1.01596	0.967984
Dr1	25.9887	24.1839	33.4619	30.6476
Drap1	77.9878	85.9682	42.4038	49.0532
Drc1	0.711648	0.81422	2.03352	2.10236
Drg1	103.476	98.7554	65.2349	61.8701
Drg2	44.6604	46.0424	57.0362	59.0865
Drosha	34.7194	32.9031	43.5304	43.9081
Dscr3	14.5238	14.6949	18.7522	19.4855
Dsg2	7.46293	7.16136	9.8863	9.93268
Dsn1	15.6653	14.3951	10.8077	10.6596
Dsp	3.56237	4.79078	2.42916	2.19104
Dstn	323.411	322.434	200.265	207.146
Dstyk	3.90072	3.71118	2.81028	2.33306
Dtd1	27.0274	32.4624	20.6765	22.303
Dtd2	13.4908	10.1621	8.0227	8.06136
Dtwd2	4.58311	4.35859	7.68179	7.7059
Dtx4	2.32664	2.14187	0.54328	0.771945
Dus3l	27.0106	30.7567	42.6406	45.2971
Dusp11	13.0273	12.1095	17.2219	16.3262
Dusp16	17.4915	16.3882	13.5801	12.8715
Dusp19	4.36202	5.37283	6.38906	7.60145
Dusp26	0.894867	0.651577	1.90475	1.36568
Dusp27	12.9456	14.7828	8.00278	9.09282
Dusp3	6.9038	6.14002	9.59376	9.77147
Dusp6	36.3311	34.495	25.8546	27.2537
Dusp7	4.09406	4.31437	5.83394	6.43656
Dut	73.0691	67.483	98.481	103.36
Dvl2	37.2787	44.5858	53.6028	63.5652
Dync1h1	23.0325	23.6393	17.8706	18.7916
Dync1li1	46.7587	49.386	30.4589	30.3409
Dync2h1	0.726367	0.685058	0.541633	0.4599
Dync2li1	8.46111	8.67295	11.458	13.068
Dysf	2.31108	2.35758	1.2131	1.18922
Dzank1	0.759198	0.976386	0.371801	0.508352
Dzip1l	1.41235	1.42367	2.66796	2.70597
Dzip3	6.03711	5.91036	4.15579	3.42503
E130309D02Rik	12.2813	12.6283	17.1621	21.4505
E2f2	7.84939	9.06394	5.80343	6.35918
E2f3	9.46228	9.80108	14.6243	15.5195
E330009J07Rik	2.73091	2.38048	4.18867	4.09341
E330020D12Rik	1.74266	1.27378	0.683875	0.765405
Eaf1	18.7048	18.998	26.6811	29.0942
Ebf1	0.743591	1.05847	3.20319	2.86598
Ebf4	0.358387	0.237282	0.861547	0.999284
Ebp	12.978	12.2228	22.043	23.1061
Ece1	8.6347	8.90107	11.8016	11.7002
Echdc2	24.4472	22.024	42.576	46.6546
Echs1	99.5893	104.143	56.346	56.1871
Eci2	18.8902	19.6239	10.6883	13.1749
Ecm1	2.28041	2.92827	1.71259	1.48761
Ecscr	2.50162	3.50901	1.25837	1.85313
Eda	0.538176	0.649651	0.93732	1.07691
Eda2r	11.0422	9.43556	19.0073	16.7197
Edem1	12.1602	12.4417	8.54175	8.53276
Edem3	6.02587	5.81797	9.03244	8.32183
Edrf1	9.37294	10.0337	17.9914	18.9124
Eed	98.2397	108.699	135.778	141.025
Eef1a2	0.217369	0.213925	0.87215	0.778713
Eef1akmt1	15.7674	16.2346	26.9376	24.1723
Eef1d	238.324	267.346	336.596	374.949
Eef2	1576.87	1665.95	2001.04	2166.96
Eef2k	3.95331	4.42882	9.15444	9.69874
Eef2kmt	19.8219	20.7002	13.1296	13.6644
Eepd1	1.04474	1.1731	2.36857	2.17192
Efcab11	3.8955	4.39909	2.18815	2.60201
Efcab14	7.49449	6.39462	11.0754	10.9362
Efcab7	3.83006	3.6995	2.07205	0.98871
Efhb	0.601968	0.657275	0.345717	0.21472
Efhc2	0.612144	0.887196	1.34215	1.86508
Efhd1	2.1507	1.99999	0.831437	0.664984
Efna4	7.21775	7.53359	10.6332	9.31657
Efna5	0.728402	0.87409	0.396975	0.527323
Efnb1	0.847792	0.775061	1.74041	2.31404
Efnb2	3.09497	3.32123	1.24317	1.5605
Efnb3	4.79183	5.30411	3.52996	3.18707
Egfl7	23.8559	21.725	34.0409	39.3574
Egln3	99.9835	105.436	53.0845	52.8961
Ehbp1l1	4.51509	6.10308	2.09237	2.74911
Eid1	15.2587	15.7997	8.04028	7.27856
Eid2	24.2719	29.2382	16.5783	21.2764
Eid2b	7.45567	8.10156	4.43054	3.61907
Eif1	319.796	322.622	410.268	446.739
Eif1a	105.634	96.9155	136.002	128.491
Eif1ax	210.206	211.103	159.505	155.571
Eif2ak2	5.23838	5.59871	2.06969	2.40405
Eif2b3	50.6642	44.9079	36.403	38.0328
Eif2b4	22.6003	24.4311	31.3892	33.194
Eif2s3x	62.5597	56.2154	81.1037	76.0794
Eif2s3y	90.5712	81.6716	44.2096	44.6459
Eif3a	99.6963	100.35	134.447	130.954
Eif4a2	403.547	367.089	577.034	527.054
Eif4e3	1.93015	1.47213	0.864435	0.850724
Eif4ebp1	468.375	518.617	319.844	375.042
Eif4ebp2	74.2787	77.44	123.514	133.382
Eif4g2	149.815	145.86	194.66	187.035
Eif5	101.416	96.7857	146.207	138.144
Elavl2	14.781	13.1162	11.1033	9.90363
Elavl3	5.49302	5.76477	2.54985	2.91383
Elavl4	0.828326	0.633475	0.431422	0.435156
Elf3	21.5317	22.7372	31.9667	35.8191
Elf4	0.987636	1.38719	3.74533	3.82734
Ell	14.1546	15.2722	10.144	10.216
Elmo1	14.1468	15.2208	10.1761	10.3081
Elmo2	11.1739	10.8626	16.3112	16.6454
Elmo3	2.74423	3.63486	2.03316	2.10719
Elmod2	5.46008	5.71094	8.62857	7.47444
Elmsan1	8.4904	9.5141	5.58387	5.92663
Eln	0.392247	0.616033	0.87222	1.45337
Elp6	7.80936	6.0744	9.64792	11.4837
Emc10	41.4041	53.3662	31.5007	34.9203
Emc8	27.7349	26.173	20.6737	18.846
Emilin1	1.47735	1.64067	2.21865	2.65129
Eml2	30.0653	32.2036	20.7683	22.3747
Eml5	7.33243	6.8085	3.74823	3.23151
En2	2.37304	3.13267	1.86219	1.67676
Enah	142.031	148.01	107.859	109.578
Endov	6.63465	6.87521	4.62664	3.67707
Eno3	10.1311	9.3017	13.6342	14.236
Enpp5	3.57353	2.51117	4.59117	4.53114
Entpd6	13.509	14.0443	17.1866	19.0942
Ep400	11.0851	11.6697	16.807	16.706
Epb41l3	4.5829	5.1187	3.4294	3.18168
Epb41l4b	4.14812	4.08391	2.51655	3.27939
Epcam	108.399	110.508	63.183	68.0158
Epg5	4.28525	4.42935	2.71452	2.65499
Epha2	50.312	51.7198	26.5532	28.2784
Epha4	9.89834	9.84709	17.6302	16.4596
Ephb2	1.79123	1.91839	3.10865	3.34701
Ephb3	8.64826	10.9035	13.8336	14.51
Ephb4	15.3585	14.7585	11.2968	11.8784
Ephx2	18.1545	17.902	65.5389	64.4303
Epm2a	1.45589	2.05956	0.889409	0.548358
Eprs	123.082	124.345	92.1571	93.5571
Eps15	10.5525	8.88459	13.0598	12.1581
Eps8l2	3.62756	4.05641	5.5993	5.98523
Erbb2ip	4.58515	4.31016	3.51609	2.98677
Erbb3	2.79228	3.5102	7.51129	8.0669
Erc1	3.94065	5.02123	6.06319	6.52856
Ercc4	4.1256	4.92714	5.97741	6.2371
Ercc6	4.94734	4.88941	8.05145	7.94183
Ercc6l	6.69291	7.3251	13.8435	13.0401
Ercc6l2	12.5937	12.9866	9.58448	9.06863
Erdr1	33.5093	34.9476	64.5387	91.4685
Eri1	10.7205	10.258	16.8251	16.0823
Erlin1	8.36801	7.66021	9.98107	10.9252
Ermard	7.56303	7.02924	3.62631	3.2737
Esam	0.82959	0.702098	1.22097	1.66102
Esco1	8.52288	10.0548	6.10662	5.75844
Esco2	47.6389	45.0177	68.4621	62.4577
Esd	31.9879	35.931	22.9977	27.04
Espl1	27.3957	30.7825	38.2738	41.5034
Esrp1	11.3287	11.8098	6.47361	6.75706
Esx1	1.38308	1.06315	2.58205	2.73149
Esyt2	14.127	13.4932	10.5343	10.0228
Etfa	87.1547	89.5296	52.5511	53.2759
Ets1	0.735891	0.939012	0.544853	0.494185
Etv1	8.71503	8.20679	3.25266	3.24237
Evc2	6.06706	6.53314	7.82916	8.59014
Evl	30.0901	30.7811	15.9062	19.0797
Exd2	10.1915	8.55818	13.1397	13.0014
Exoc3	8.29738	7.8832	12.4085	12.3217
Exoc3l	7.90668	8.30197	3.94271	4.89213
Exoc3l2	0.287276	0.286192	1.14957	1.05665
Exoc4	25.1384	27.016	36.5578	37.9669
Exoc6b	9.39666	8.55657	12.447	12.5463
Exoc7	6.86302	7.9433	3.98675	4.68758
Exog	4.67846	4.78277	8.25633	7.84507
Ext1	16.1218	15.8593	11.3344	11.4183
Extl1	4.77733	4.14153	2.41263	3.32288
Extl2	3.49367	2.68765	1.81517	1.56435
Eya1	1.70724	1.66858	0.367317	0.570773
F2r	27.84	27.7615	12.2371	11.9629
F2rl1	29.7121	26.46	15.1103	14.8669
F8a	2.72349	2.83366	1.45102	1.93897
Fabp3	409.97	372.943	297.679	301.008
Fadd	3.30285	2.98833	1.35986	1.62489
Fads6	1.2462	1.64336	2.96039	2.57493
Faf1	35.6555	34.1972	48.3078	45.4875
Fah	20.8883	21.3753	12.6119	15.4487
Fahd2a	4.6375	4.65679	1.67889	2.04844
Fam102a	4.74796	6.0224	9.05977	9.04231
Fam102b	0.698709	0.785203	1.00331	1.3332
Fam109b	1.80472	2.24831	0.63265	0.915524
Fam111a	9.01903	9.4753	15.8956	15.1104
Fam117a	15.5857	16.6218	22.2135	23.4061
Fam129b	23.8505	26.195	33.7494	39.8783
Fam134b	5.11222	4.68722	6.97154	6.37132
Fam134c	16.2065	16.1168	20.1084	21.1407
Fam135a	15.2224	12.8042	5.33763	4.9297
Fam136a	69.2331	69.2466	92.1939	93.0614
Fam13b	17.2784	16.4587	12.3084	11.4478
Fam159b	1.44761	1.57759	0.153017	0.0992108
Fam160a1	0.544478	0.543392	0.133104	0.232197
Fam160a2	6.60009	6.83909	8.91634	8.67212
Fam160b1	10.691	12.1831	8.68417	8.72043
Fam162a	202.177	211.547	257.522	275.898
Fam163b	0.410112	0.617528	1.06631	1.03905
Fam168b	18.1681	18.2702	28.943	29.7002
Fam169b	1.5444	1.04717	6.83788	6.64956
Fam171b	1.43623	1.44028	0.669454	0.659084
Fam173a	18.037	19.4418	11.4638	14.9076
Fam174a	5.598	6.08397	4.09674	4.29367
Fam175a	12.9426	13.1472	10.2409	9.57683
Fam178a	8.88271	9.0311	14.9833	13.0708
Fam178b	5.03224	5.04794	8.0688	7.82229
Fam183b	21.1423	25.5113	34.3903	33.53
Fam184a	1.36608	1.96254	0.950298	0.857621
Fam185a	8.92529	9.59831	11.948	13.5
Fam188b	0.783912	0.862765	1.3977	1.37155
Fam195a	13.6607	15.948	9.1726	9.86396
Fam195b	40.1748	42.8076	25.3049	30.2574
Fam196b	0.783207	0.617493	0.343513	0.331284
Fam199x	2.56102	2.37633	1.50447	1.31224
Fam204a	18.8881	17.379	8.57606	9.32859
Fam21	23.2594	25.852	30.738	32.1679
Fam210b	5.16882	4.46797	6.85262	7.30665
Fam213a	12.8242	11.993	6.86961	7.50585
Fam213b	17.0905	19.4324	8.74752	10.0219
Fam219b	7.83572	8.65297	4.88471	5.7665
Fam229b	4.59894	3.59277	2.30129	1.41707
Fam25c	52.5569	53.8654	64.5091	92.5013
Fam35a	9.23796	9.24386	5.9365	5.59069
Fam3c	28.5508	25.6384	20.1855	17.0401
Fam43a	15.8967	16.099	9.20998	9.86176
Fam43b	0.423483	1.06221	1.71554	1.68433
Fam49a	3.78196	3.94432	2.47762	2.40666
Fam53b	0.645811	1.09319	2.47415	2.458
Fam63b	1.25448	1.16883	0.641733	0.616683
Fam64a	36.2286	39.5277	24.6703	27.582
Fam69b	11.932	10.3244	5.17842	6.50552
Fam71e1	1.14976	0.739095	0.16927	0.434007
Fam76a	17.0708	18.6725	11.1892	10.9757
Fam81a	5.46846	6.70706	13.1545	13.1102
Fam83f	0.80626	0.912949	0.388643	0.436875
Fam83g	1.60994	1.49419	2.19639	2.13634
Fam83h	4.82939	5.18333	2.65268	2.8168
Fam84b	1.6266	1.87542	1.30139	1.13985
Fam92a	14.8391	14.8874	5.74467	7.22796
Fam96a	44.1123	44.8404	62.9217	59.066
Fam96b	15.1268	22.7305	26.0324	35.2966
Farp1	3.23885	3.1448	4.6464	4.40842
Fars2	22.5662	21.5223	14.702	15.428
Fasn	32.7733	36.0385	43.057	45.5279
Fastk	49.3993	54.4111	35.7495	40.1289
Fastkd1	12.0087	11.4552	16.6504	14.4381
Fastkd2	15.9457	15.7558	22.1683	18.9463
Fastkd5	7.72729	6.32891	10.7559	10.2818
Fau	1989.42	2227.12	1551.59	1792.77
Fbln1	24.4877	24.9593	47.5275	51.1404
Fbxl14	12.8437	11.8551	16.0102	16.415
Fbxl16	3.61404	4.02382	2.12602	2.32248
Fbxl17	2.8345	2.91433	2.01989	2.19525
Fbxl19	38.6192	44.1969	58.9016	62.5213
Fbxl20	8.61546	9.18107	6.98775	6.92943
Fbxo16	3.18241	3.23123	1.44419	1.02105
Fbxo2	21.4896	23.7994	30.1648	31.9052
Fbxo27	7.17116	6.80818	10.9094	12.8545
Fbxo3	25.6391	24.1455	19.6688	18.5793
Fbxo33	7.66452	7.58977	9.77233	10.7227
Fbxo44	5.33194	4.19665	7.25442	6.29983
Fbxo45	10.7542	10.6235	13.858	13.5487
Fbxo5	57.1543	56.8692	88.2952	83.2136
Fbxo7	10.6654	11.5558	16.6926	17.1774
Fbxw10	0.651142	0.595774	0.942255	1.0677
Fbxw5	16.2853	18.31	10.8763	13.7886
Fbxw7	12.6152	12.1125	8.99328	9.416
Fbxw9	46.5466	50.5122	22.6515	26.0534
Fcgrt	3.1118	2.79556	5.08697	4.55759
Fdxr	17.4178	18.5734	10.5738	11.6603
Fem1a	5.42441	5.66824	3.76807	4.31514
Fem1b	50.8409	48.3855	72.7514	72.9513
Fermt1	0.683118	0.713596	0.195249	0.175244
Fez1	5.556	5.86731	2.17313	2.9623
Fgd2	0.529184	0.672311	1.14739	1.1484
Fgf1	3.0066	2.68345	1.12416	1.12586
Fgf10	0.654023	0.683374	1.35382	1.27528
Fgf11	3.55074	3.16397	1.96773	2.20798
Fgf13	1.88277	1.50757	2.45264	3.02036
Fgf15	14.1052	16.7358	8.07484	10.8559
Fgf18	2.45436	2.39327	0.814396	0.808836
Fgfbp1	2.584	3.01187	6.39239	7.77996
Fgfr1op	18.0454	19.5973	24.6611	23.9567
Fgfr3	0.776433	1.01636	1.52335	1.74068
Fgfrl1	5.28892	6.17262	3.26896	3.36701
Fgr	0.431611	0.393069	1.23021	1.46914
Fhad1	0.325124	0.351832	0.854574	0.798726
Fhit	0.178018	0.183932	0.71057	0.843552
Fhl3	10.0425	10.5594	7.6113	6.66845
Fhod3	2.91138	3.51442	6.33996	6.48378
Fibp	32.0695	28.9818	20.9234	21.8689
Fignl2	9.99916	12.0159	6.68115	7.81546
Fip1l1	28.2735	25.6653	34.9213	35.6618
Fis1	106.138	108.608	77.0699	79.8272
Fkbp10	12.2717	12.5523	5.0074	4.72061
Fkbp14	2.13544	2.7325	3.99546	3.1454
Fkbp1b	13.6471	14.2178	3.2464	4.99063
Fkbp4	270.166	280.159	425.012	453.92
Fkbp5	47.5913	48.6653	65.7377	65.7859
Fkbp7	3.63984	4.14151	1.06766	0.913504
Flnc	4.17386	4.05059	2.52137	2.57783
Flot1	34.8939	40.8362	27.8275	29.9286
Flrt2	0.203736	0.231288	0.745254	0.607336
Flywch1	11.4922	14.0723	7.58328	9.08967
Flywch2	18.8518	19.2397	5.85403	3.58717
Fmn2	0.77477	0.799745	1.30058	1.47016
Fmnl2	6.03692	6.17176	8.18699	7.5297
Fn1	95.1032	98.0544	151.466	154.409
Fnbp1	18.6735	20.1027	14.7426	15.349
Fnbp4	38.9269	40.6498	26.7947	27.0508
Fndc3c1	1.79544	1.65614	0.70688	0.513492
Fndc4	6.90802	7.69287	2.10548	2.27691
Fndc5	1.1795	1.35983	0.386621	0.609331
Fnip1	7.64801	7.51249	10.6812	9.25349
Fosl2	1.72305	1.75837	1.18915	1.06435
Foxj1	0.912053	1.12999	1.80768	1.71938
Foxk2	13.941	16.6238	19.467	20.5584
Foxo3	17.1618	18.8395	24.9173	25.3017
Foxp1	12.6523	12.6436	9.02745	9.0144
Fpgt	4.21791	3.61285	5.4735	5.18831
Fra10ac1	19.8979	20.4322	12.9202	12.6575
Frat1	3.63294	4.26136	2.29482	2.51432
Frat2	12.4709	14.7967	8.95539	11.4025
Frmd4b	2.84344	2.78481	1.58409	1.6275
Frmd5	3.59605	3.88613	2.3416	1.98082
Frrs1	15.438	16.0873	24.1952	23.2199
Fry	1.23887	1.38617	1.84709	2.04365
Fsd1l	3.71916	3.08861	5.72881	4.98343
Fthl17f	2.90599	2.78608	0.314006	0.502711
Ftl1	532.413	565.402	363.419	447.519
Ftx	2.07928	1.8624	0.856456	0.742622
Fuca1	19.4493	20.6266	12.7446	14.4452
Fundc2	18.3738	17.8854	9.13231	7.37685
Furin	8.28251	9.79593	4.52661	5.56094
Fut10	1.2678	1.44955	2.19198	2.0984
Fut9	4.04419	3.44692	2.81748	2.56377
Fxr2	68.0878	77.4374	87.9654	98.7979
Fzd10	3.40607	4.38573	6.42396	7.63715
Fzd2	3.19843	3.75043	1.4957	2.10431
Fzd6	2.39654	2.35342	0.292787	0.39932
Fzd7	35.4122	35.0958	44.3486	46.2405
Fzd8	2.21628	2.29974	0.809573	1.06209
Gaa	19.0597	20.9558	23.8002	27.5283
Gabarapl2	96.4871	101.331	142.305	158.981
Gabbr1	25.8058	26.9467	36.9561	37.7601
Gabpb2	7.61951	8.2025	11.6612	11.3096
Gabra4	0.31787	0.219517	0.80055	0.369364
Gabrb3	1.0332	0.805194	1.77443	2.02962
Gabre	0.382531	0.447219	0.74846	0.742634
Gad1	1.81315	1.78499	4.62376	4.34192
Gadd45a	100.048	102.028	52.4927	58.9041
Gadd45g	8.90736	10.0161	3.75755	3.17225
Gal3st1	1.80167	1.62764	0.461554	0.310539
Galnt1	21.3049	20.4084	17.007	15.1419
Galnt10	2.63313	3.22423	4.76716	5.73864
Galnt16	0.190443	0.0869125	1.24359	1.42856
Galnt3	1.06137	0.817373	0.638223	0.473918
Galnt6	2.35117	2.07479	3.96766	4.62372
Galnt7	3.129	3.20663	5.27739	5.64834
Galnt9	1.37975	1.75797	0.697486	0.587568
Gamt	3.70468	3.01866	1.64036	1.79066
Ganab	86.4506	89.508	109.361	111.114
Gap43	3.5261	3.80386	6.53906	7.31228
Gapdh	326.576	248.144	231.719	6.68925
Gart	125.61	131.422	165.278	171.947
Gas2	2.5217	3.14289	5.71462	6.30022
Gas7	1.77903	2.14285	4.62825	4.45422
Gata6	1.25221	1.33469	0.520595	0.697674
Gatad1	36.8107	42.4868	29.1631	32.9965
Gatb	8.28523	7.82438	10.5426	11.0564
Gatsl2	0.983185	0.99692	1.86144	2.05509
Gbas	49.2456	50.0973	25.7375	26.8174
Gbe1	8.45949	7.84755	4.94949	4.18161
Gbp2	2.35119	2.06084	0.219956	0.426247
Gbp2b	1.40512	1.9837	0.272081	0.262883
Gbp3	0.733734	0.931018	0.0207428	0.0197835
Gbp9	0.810941	0.945778	0.211209	0.166972
Gbx1	1.39808	2.78648	0.75514	1.00697
Gbx2	21.0563	23.8142	14.1978	15.8361
Gcc2	3.71106	3.97771	5.54692	4.99676
Gch1	5.12946	4.79412	2.93507	2.68072
Gclc	24.689	24.9037	12.4877	11.2158
Gclm	46.626	49.8804	36.0055	33.1668
Gcsh	85.6427	79.2058	116.698	117.316
Gdf11	0.29192	0.201972	0.604224	0.712386
Gdf15	15.2067	18.6601	6.03765	6.25766
Gem	0.995019	1.03756	2.78368	3.04148
Gemin4	18.5614	18.4551	24.147	27.6698
Gemin5	18.1613	18.8614	26.7547	29.777
Get4	59.2099	66.748	37.958	43.7254
Gfap	0.552443	0.603791	0.252985	0.204085
Gfm1	30.4601	31.6735	44.4023	42.3129
Gfod1	4.33694	4.73037	2.96923	2.96487
Gfod2	4.57333	4.89792	6.99741	7.39529
Gfy	0.774006	0.903603	0.279671	0.265588
Gga2	47.7314	50.5967	60.8779	64.8776
Gga3	26.2075	27.0215	20.3044	20.928
Ggcx	4.65418	5.70292	8.52331	6.93939
Ggt1	1.42826	1.14984	5.91216	6.87074
Ggt6	0.417591	0.416199	1.06237	0.781619
Gid4	24.4501	24.9124	34.1154	33.3176
Gid8	55.2457	53.5859	35.473	35.7856
Ginm1	14.4712	13.0182	7.04919	7.01142
Gins3	6.23456	7.66235	12.1499	11.8483
Gipc1	86.1734	98.9664	52.8781	53.4489
Gipc2	1.4806	1.99692	0.315078	0.475036
Git1	46.7579	51.2111	33.9571	39.8984
Gja1	44.1209	42.1931	90.045	87.9494
Gjb3	35.0375	35.7122	59.835	63.8578
Gk	9.45716	10.0631	6.45231	6.17788
Gk5	4.81123	4.35041	7.88904	6.91896
Glb1	30.815	29.5018	59.3207	63.9344
Glcci1	1.10634	0.903482	1.9338	1.73837
Glce	9.92604	9.23927	7.09845	6.41966
Glg1	13.5514	15.0005	19.3157	18.761
Gli3	2.5817	2.48653	1.22333	1.39834
Glipr2	37.3031	39.8391	16.3139	18.2645
Glis3	0.34458	0.259295	0.631775	0.676582
Glmp	48.5065	47.5436	60.0894	65.5042
Glod4	40.589	40.0849	26.0982	26.926
Glod5	2.12774	1.97402	12.5865	12.9806
Glrx5	75.3923	91.7004	60.5447	68.8391
Glud1	201.621	210.757	159.866	161.725
Glyr1	37.2138	41.527	54.6084	58.3824
Gm10030	0.552472	0.429629	2.28458	2.45967
Gm10069	2.86433	2.44239	6.5791	6.19728
Gm10130	6.39888	7.68365	10.5595	9.16279
Gm10323	1.0069	1.08569	0.38143	0.555694
Gm10324	2.94077	2.88485	1.34434	1.90007
Gm10406	2.52528	2.87396	1.10336	1.1952
Gm1070	1.52809	1.75476	4.72182	4.36107
Gm10705	31.1403	22.7469	5.77333	8.66858
Gm11454	0.684977	0.772175	1.31473	1.14144
Gm11457	2.92479	2.58749	7.27984	9.86856
Gm11546	2.46262	1.40236	2.87437	4.69555
Gm11627	2.5761	1.44636	6.12783	6.46479
Gm12052	0.195538	0.136818	0.591896	0.618216
Gm12250	0.0881614	0.272784	0.704192	0.617927
Gm12781	0.199207	0.282025	0.521609	0.737628
Gm128	3.79632	5.16403	2.00339	1.66632
Gm13119	1.96741	1.98681	2.76855	3.14325
Gm13128	0.13743	0.0989774	1.39209	1.78426
Gm13139	5.96957	5.89063	3.30481	3.45537
Gm13251	13.4249	11.6654	7.37067	6.73081
Gm13261	4.68198	6.96022	21.2723	22.6513
Gm13375	7.61882	10.3938	1.45592	1.66837
Gm13580	3.09946	2.61325	7.22049	8.6781
Gm14124	3.57796	3.13605	4.98869	5.02648
Gm14139	5.49617	5.39667	9.26827	8.55928
Gm14164	1.96205	1.80353	0.457399	0.698182
Gm14322	2.71647	2.06235	3.29938	3.26941
Gm14326	3.12533	3.50453	5.885	4.52699
Gm14391	3.67349	3.00877	6.40113	5.87029
Gm14680	18.6096	20.1679	38.484	37.5397
Gm15091	0.832143	0.636065	1.62268	0.907432
Gm15151	0	0	0	4.25126
Gm15210	78.322	78.3678	116.614	115.45
Gm15411	0.800465	0.383594	1.30538	1.0535
Gm15453	5.76698	5.01489	0.307871	0.462456
Gm17066	29.938	25.0138	17.9047	16.4404
Gm17250	1.08169	1.2011	0.868328	0.657513
Gm17266	0.269632	0.408513	0.824412	0.53519
Gm17353	1.61903	1.23042	0.575229	0.41863
Gm1943	6.33306	2.9689	5.83047	7.91131
Gm20071	3.49694	2.56979	1.06726	1.46412
Gm2016	14.1692	11.7354	8.94469	8.47566
Gm2022	4.65137	4.93478	2.33829	2.67891
Gm20544	15.6522	16.3488	8.20887	11.0464
Gm21304	3.77007	2.77598	1.63455	1.49522
Gm2260	3.28103	0.729497	0.602428	8.06402
Gm2381	9.40136	7.38572	6.10142	4.65735
Gm2423	88.1346	86.9968	67.3441	68.6607
Gm266	1.2608	1.35824	0.288349	0.545475
Gm26760	2.34287	2.74401	6.03589	6.11011
Gm26793	1.21595	0.713568	0.24987	0.119458
Gm2694	15.3689	12.3835	32.0098	31.3977
Gm27204	0.545857	0.958441	2.29379	2.85444
Gm2832	0.189987	0.308092	0.920381	0.89988
Gm28888	0.052863	0.0844673	0.882058	0.813769
Gm29695	5.11921	5.09634	3.07589	3.03372
Gm29738	3.39637	2.53564	1.79699	1.24
Gm2a	15.336	16.8025	11.389	11.9902
Gm3002	0.684273	0.42655	0.188674	0.162671
Gm30228	2.75125	2.44164	0.760476	0.439971
Gm30536	2.08668	1.79008	0.624989	1.13416
Gm30875	2.49656	2.3382	1.10261	1.51256
Gm30969	0.371243	0.746563	1.35939	2.91518
Gm31005	0.61479	0.237797	1.81679	1.26901
Gm31166	0.884881	1.02537	0.293934	0.209341
Gm31342	0.290839	0.821696	0	0
Gm31499	0.31199	0.260302	0.864192	0.532964
Gm31560	11.8888	12.3458	6.65907	7.60523
Gm3173	1.08793	1.57009	0.792741	0.469291
Gm32391	1.64565	1.81311	0.642605	1.04442
Gm3252	2.15926	1.50592	0.762018	0.53768
Gm32549	1.35807	0.948237	8.9767	8.82516
Gm32585	0.415904	0.641684	5.20964	6.1383
Gm32719	4.00744	4.29137	1.97418	1.57163
Gm32856	1.11446	1.10065	1.92966	1.65955
Gm32885	26.6814	28.6083	47.2976	52.0118
Gm32947	0.198008	0.174954	0.806628	1.04625
Gm33169	0.662768	0.453105	2.97159	2.30413
Gm33205	0	0.0949252	1.23137	1.04924
Gm33302	0.183819	0.484059	1.24264	2.24465
Gm33377	2.27429	2.72158	6.54204	9.13969
Gm33388	0.804663	0.827664	2.51123	2.34362
Gm33489	1.10535	0.97141	2.39768	2.87576
Gm34007	0.903887	0.86666	0.331441	0.271776
Gm34081	0.161504	0.268596	0.71681	0.556551
Gm34720	1.21913	1.25242	3.79717	4.13042
Gm35021	0.133234	0.0829732	0.689785	0.466915
Gm35025	0.768745	0.808615	0.226476	0.399615
Gm35035	0.301075	0.442558	0.609059	0.80922
Gm35066	0.128236	0.322478	1.0335	0.512146
Gm35125	0.471877	0.403617	1.45131	1.30324
Gm35279	0.348807	0.145239	1.9994	2.03056
Gm35339	0.620318	0.489946	1.09767	1.11188
Gm3591	0.295984	0.0905399	2.22443	3.03063
Gm36005	1.90935	2.17492	5.66573	6.29329
Gm36109	0.675301	0.851799	0.311837	0.263004
Gm36254	0.421292	0.435425	1.54856	1.56059
Gm364	3.26556	2.85091	0.173844	0.0608636
Gm36461	0.170704	0.229365	0.508884	0.583485
Gm36718	4.15616	4.3191	1.87154	1.16894
Gm3696	1.3029	1.37085	0.488537	0.914737
Gm38426	8.58251	8.19471	4.34912	3.60886
Gm38500	1.00989	2.0083	0.613621	0.640027
Gm38509	3.30888	3.36949	9.73098	10.8593
Gm38615	1.19919	1.47586	0.432794	0.634601
Gm38704	2.65061	2.23593	0.972861	0.961154
Gm38983	0.2419	0.163575	0.664398	0.479768
Gm39194	1.3943	0.910755	0.195182	0.236763
Gm39230	0.190714	0.326177	0.711859	0.601746
Gm3934	21.9432	20.6377	11.6878	15.4705
Gm39365	0	0	1.35295	1.26382
Gm39587	3.9714	3.08227	0	0
Gm39605	0.670137	0.31894	1.44202	1.30094
Gm39662	0.178175	0.178159	0.825067	0.637379
Gm39714	5.65222	7.75302	2.40497	2.45103
Gm39991	6.88591	7.33282	9.23236	12.1491
Gm40007	0.493646	0.17328	1.17908	0.963339
Gm40135	0.108069	0.105473	0.44249	0.757224
Gm40468	0.465223	0.841651	1.51835	1.59183
Gm40723	0.55363	0.412706	0.801698	1.40809
Gm40983	1.24612	1.26185	0.744002	0.566817
Gm41177	0.942651	0.939185	5.92173	4.57955
Gm41537	3.51588	3.15685	6.07431	4.71332
Gm41609	6.44394	6.61897	4.02028	4.8687
Gm42272	2.20976	2.41213	1.37278	1.3588
Gm4340	5.17048	5.85233	2.13421	2.71599
Gm4349	2.64419	3.59361	6.20698	6.08096
Gm4971	4.64376	5.30185	3.49104	2.53429
Gm4984	5.7888	4.76208	0.683411	1.01802
Gm5039	8.3102	7.81726	5.20722	4.50556
Gm5088	4.74939	4.95866	11.2362	10.057
Gm5113	0.945482	0.755321	1.28832	1.78362
Gm5134	1.41863	1.39132	3.63034	3.86994
Gm5176	0	0	0.328361	1.13697
Gm527	3.36795	4.75384	2.73221	2.55341
Gm5454	1.19817	1.6242	0.813032	0.793584
Gm5617	28.7568	29.7043	16.3116	18.6854
Gm5662	18.4464	18.7657	11.9463	10.5094
Gm5782	0.25812	0.154019	0.505843	0.769085
Gm6485	6.41062	4.38213	2.17913	2.50154
Gm6548	6.3118	6.3094	3.9002	4.02815
Gm6793	24.6644	24.6653	16.5377	16.4993
Gm7325	152.674	181.218	96.9299	106.041
Gm7972	8.44506	8.32944	5.86345	5.01302
Gm807	1.50292	1.69362	3.51176	4.73558
Gm8300	11.4163	9.09352	6.34543	5.56868
Gm8493	0.493742	0.513733	1.0338	0.984732
Gm853	0.0946177	0.0526401	0.38373	0.72666
Gm8623	0.413	0.650612	0	0
Gm9564	1.40621	2.79037	5.89021	4.77859
Gm973	0.337176	0.64404	0.929534	0.914265
Gm9918	7.94092	7.54766	3.74931	3.72496
Gmnn	138.691	147.805	109.585	113.235
Gna11	31.0261	31.4909	17.9511	19.7592
Gna14	2.84387	2.47293	0.353496	0.581285
Gnas	231.314	240.326	134.865	142.596
Gnaz	2.11186	2.73988	3.7782	3.54627
Gnb2	125.909	138.567	57.0592	69.573
Gnb4	10.3841	10.3817	5.16619	4.60066
Gng10	15.2622	19.1123	9.91752	7.7839
Gng3	39.1428	39.6862	14.3173	14.8508
Gng5	375.734	489.892	315.37	342.653
Gng8	2.02537	2.17099	4.40085	3.69284
Gnmt	4.46423	6.58902	1.34843	1.3081
Gnptab	7.41373	6.90417	9.75497	8.72414
Gns	11.5585	12.3162	14.8012	15.6489
Golga5	17.4325	20.0617	12.8669	14.7214
Gopc	6.97712	6.67233	11.2785	9.98458
Gorab	6.56265	6.25207	8.27189	8.52818
Got1	155.662	165.175	122.724	130.626
Gpa33	62.9127	68.2947	37.5453	41.577
Gpam	3.87801	4.47789	5.91196	5.27979
Gpat2	4.73735	5.39667	7.37567	9.02593
Gpd2	13.6224	13.108	19.6892	18.6263
Gphn	4.0892	3.98731	5.40578	6.59689
Gpi1	431.553	432.845	299.327	316.027
Gpn1	60.266	66.3354	48.1363	50.6392
Gpr137c	1.82034	1.76821	0.54987	0.585073
Gpr153	3.82018	4.02734	2.49599	2.79611
Gpr157	0.480675	0.787458	0.248187	0.316715
Gpr162	1.41246	2.22609	2.84316	3.31501
Gpr4	3.66934	3.79852	4.92835	6.60425
Gprc5a	6.55398	6.97603	15.8264	19.4717
Gprc5b	2.47226	3.37917	7.06586	7.08612
Gpt2	29.4186	31.8212	14.1805	15.4287
Gpx1	214.828	216.256	295.906	330.178
Gpx2	6.31366	5.19704	3.29815	2.98849
Gpx3	21.254	22.8558	9.716	11.019
Gpx4	793.173	812.512	507.334	550.959
Gpx7	15.6216	16.5209	8.63563	7.78275
Gpx8	4.52948	3.49847	1.95433	1.37289
Gramd1b	4.81647	4.9567	6.30995	6.46279
Grb10	108.901	110.171	46.0178	45.7028
Grb7	34.7329	39.6475	46.7368	48.7252
Grhl1	4.04868	3.36081	2.51297	2.47658
Grhl2	3.6016	3.53352	5.79245	6.15308
Grhpr	68.8394	73.7635	50.9929	56.4053
Grik3	3.80388	4.41964	5.77937	6.15685
Grina	25.2481	24.9177	14.8212	17.5232
Grk6	55.5752	63.4272	35.1095	38.1055
Grm4	0.899413	0.622075	1.67882	1.52019
Grn	39.8789	42.8698	60.1594	62.6137
Gsap	0.575874	0.454878	0.258246	0.191914
Gsr	37.2253	36.9278	21.6081	22.3219
Gsta3	1.04977	1.59778	7.98747	8.33834
Gstk1	2.96958	5.10767	7.53228	7.49007
Gstm3	1.89555	2.99104	4.82767	6.81947
Gstm6	1.93348	1.88707	3.90394	6.15755
Gsto1	42.1185	46.9402	26.5734	26.1574
Gstp1	142.742	102.493	78.7552	89.7062
Gstt1	5.81501	6.27894	2.95137	4.08908
Gtf2f2	31.0012	33.1507	23.845	22.8111
Gtf2h1	40.0046	37.7432	54.9694	52.0388
Gtf3c4	9.30422	9.4375	13.0154	13.2666
Gtf3c5	11.1844	12.7709	19.517	19.631
Gtpbp1	43.1787	48.596	28.9735	31.8111
Gtpbp2	15.6075	17.6138	12.5204	12.3131
Gtse1	47.5753	51.0149	64.6784	70.4659
Guf1	9.73613	8.35363	6.87569	6.40335
Gulo	2.20695	2.38753	3.66819	3.65463
Gusb	15.2299	14.5309	11.1339	10.4117
Gyltl1b	14.2212	16.8808	9.67294	10.5496
H19	2.11685	2.22433	1.06703	1.19742
H1f0	67.4512	72.9742	31.2789	33.9338
H1fx	76.1313	115.778	31.9225	44.9085
H2-Bl	5.28621	5.49822	2.12492	3.72237
H2-D1	14.7098	18.1099	20.6668	25.3516
H2-DMa	0.821997	0.881194	2.76344	2.50775
H2-K2	2.0852	2.79929	3.1673	4.32662
H2-M5	13.9743	16.0432	33.5238	33.4042
H2-Q2	3.30765	3.52993	1.6085	2.03596
H2-Q4	11.3334	12.9757	8.37977	8.6993
H2-T22	1.67315	2.77981	0.708452	0.454646
H2afj	69.4505	68.1822	91.6126	102.282
H2afx	579.217	724.493	336.995	407.683
H2afy	109.3	119.116	87.2834	94.1756
H3f3b	501.035	464.297	298.964	275.735
Hacd2	13.8379	12.6896	17.4048	17.202
Hadh	85.6853	84.1741	63.41	70.6851
Hadha	28.9255	28.5035	35.7221	38.6303
Haghl	16.1944	16.4706	2.26668	2.8568
Hal	1.22829	1.17442	2.47494	3.07348
Halr1	12.7552	10.644	17.5792	18.1051
Hand1	2.35287	2.4542	0.669886	0.704729
Hapln3	0.852682	1.2085	2.41075	1.80801
Hapln4	2.59857	3.43041	1.39641	1.68887
Has2	0.957458	0.771749	0.439962	0.35146
Has3	0.58487	0.405373	1.05065	0.993438
Haus4	31.8802	36.9997	23.0319	26.3951
Haus7	27.0748	25.8058	17.5677	18.4743
Haus8	11.4377	12.1406	16.0799	18.5838
Hccs	18.8424	16.766	23.9312	22.8233
Hcfc1	32.3165	35.8174	49.8984	52.5991
Hdac10	2.33596	2.15708	3.22646	3.25558
Hdac11	6.56251	5.58073	10.9247	12.0613
Hdac3	56.7552	54.3447	41.2028	42.7513
Hddc2	43.728	42.4618	29.3554	31.2371
Hdgfrp2	71.9093	82.5061	52.5029	60.1988
Hdgfrp3	2.12812	1.99657	1.03295	1.0134
Hdhd2	10.5753	11.1159	15.6134	18.2606
Hdlbp	52.8163	55.079	69.717	70.8663
Heatr5a	6.6162	7.08738	11.2887	10.7085
Hebp1	33.6777	39.5081	46.085	53.1381
Hebp2	2.76316	2.71914	1.02981	1.62894
Helb	31.6882	32.058	24.7885	23.9948
Helz	11.5638	12.4528	16.4164	16.64
Helz2	0.541136	0.506567	1.00112	1.06953
Herc1	7.61686	7.53978	5.07006	5.14152
Herc3	7.26693	5.7322	3.48955	3.04625
Herpud1	17.8806	20.8785	7.30634	7.46728
Herpud2	16.1225	15.6135	11.912	11.9185
Hexa	35.5866	36.0327	74.5308	80.8074
Hexim1	24.2641	24.9909	32.0274	31.9836
Hey1	1.83701	1.74437	3.33267	3.83435
Hey2	0.627748	0.547457	0.791269	1.46106
Hfe	0.438555	0.104449	0.815558	1.11165
Hfe2	2.54106	2.51586	1.6025	1.42792
Hgs	17.9663	21.4427	23.3854	27.33
Hgsnat	8.04067	8.10764	3.23119	3.07953
Hibadh	72.427	72.9655	94.325	91.275
Hid1	1.84493	2.24968	1.25045	1.11103
Hif1an	9.72951	9.84892	13.3619	12.4446
Hif3a	4.38218	4.90802	6.05147	7.00218
Higd1a	49.9647	46.0857	61.7704	69.4113
Hinfp	9.55716	8.63671	12.8483	15.0962
Hint1	505.502	535.357	348.416	389.568
Hip1	5.53846	6.43561	9.95702	10.0395
Hipk3	2.7212	2.71167	1.84111	2.0236
Hist1h1c	9.91751	12.5775	1.86067	1.42761
Hist1h2ao	3.55096	4.12109	0.911787	1.00439
Hist1h2bc	29.5819	33.1193	16.0194	15.6772
Hist1h2bk	5.44479	4.25619	1.63618	1.16215
Hist1h3e	4.82208	6.95632	1.50082	1.98556
Hist1h3i	7.85896	7.38135	1.47717	2.36743
Hist2h2ac	0	1.9198	0	0
Hist3h2a	11.9966	19.2029	7.80585	4.33611
Hist3h2ba	19.5724	19.3123	1.32674	3.12216
Hk1	26.3742	26.5839	32.8297	34.697
Hk2	162.852	163.315	114.68	120.663
Hlf	0.56617	0.606198	0.770111	1.1012
Hltf	14.2935	14.0632	21.6918	19.802
Hmcn2	0.243175	0.199858	0.562597	0.596575
Hmg20b	27.295	34.7307	19.7911	23.6261
Hmga2	11.0123	11.0967	15.7459	16.0435
Hmgb3	21.5158	20.6332	6.21689	6.46207
Hmgcr	34.9335	34.3564	54.5413	54.124
Hmgcs1	102.722	100.435	80.4825	73.3266
Hmgn2	9.39128	6.89161	22.6388	37.1599
Hmgn5	8.59917	9.36875	13.5035	14.9847
Hmha1	10.8962	11.6876	6.67627	7.33381
Hmmr	49.303	47.9406	66.7373	64.3149
Hnf4a	0.702527	0.774389	2.58829	2.25541
Hnrnpa3	14.7834	11.9444	18.0264	18.6983
Hnrnpc	309.295	285.128	424.636	428.421
Hnrnpd	94.9728	89.405	64.1292	62.9035
Hnrnpdl	102.334	106.505	140.674	144.07
Hnrnpm	163.951	165.994	212.692	222.98
Hnrnpr	55.7994	52.7768	39.1719	40.0881
Hoga1	1.16251	0.965232	0.264229	0.609334
Homer1	6.33752	6.12426	8.85108	8.92893
Homez	2.92936	4.30988	1.69422	2.12299
Hormad1	6.7336	4.6161	1.88713	1.79259
Hoxa1	2.3904	2.62627	0.91423	1.00365
Hoxb9	0.460035	0.555506	1.16208	0.836879
Hoxc12	1.78267	2.47893	0.481849	0.534474
Hp1bp3	19.9743	20.0441	14.2768	14.7912
Hpca	2.9461	3.08842	6.21989	7.80943
Hpdl	11.4291	11.4466	6.16958	7.94827
Hps1	9.12702	11.0645	13.5715	13.4206
Hr	1.04689	0.963947	1.28268	1.82546
Hrh2	0.084297	0.123836	0.3497	0.699479
Hrk	1.28753	1.73765	2.88058	2.6072
Hs1bp3	11.015	14.0073	20.256	24.6194
Hs3st3b1	2.39132	2.29526	3.323	3.35327
Hs3st6	2.70684	3.72033	1.35467	1.54118
Hs6st1	17.8553	19.2488	30.315	31.4688
Hs6st2	0.802922	0.534579	0.221711	0.241403
Hscb	40.2839	42.9507	30.9293	30.7823
Hsd17b1	2.00258	2.93109	0.272991	0.500189
Hsd17b14	109.552	122.619	78.6711	93.3126
Hsd3b7	10.6035	12.1562	7.43333	8.52732
Hsf1	20.1893	23.9573	27.9561	29.1857
Hsf4	2.26201	2.52976	0.66631	0.524303
Hsp90aa1	1178.74	1172.18	2038.91	1940.19
Hsp90b1	165.474	158.63	295.993	290.361
Hspa1b	1.63493	1.70357	4.72049	5.40161
Hspa2	3.86959	3.33567	2.11179	1.91762
Hspa4	127.098	125.743	186.46	181.687
Hspa5	103.915	108.424	182.118	175.315
Hspa8	726.456	712.577	1450.84	1496.97
Hspb1	945.496	1132.8	1236.62	1382.62
Hspb2	15.8744	17.5778	7.34532	10.4932
Hspb6	14.8009	14.4375	3.46693	5.1002
Hspd1	332.623	339.814	585.68	579.546
Hsph1	19.5233	17.4809	118.228	118.331
Hydin	0.433209	0.380296	0.613803	0.603568
Hykk	2.59111	2.05523	3.38699	3.00757
Iars2	33.893	34.541	19.7774	19.9892
Iba57	1.82264	1.74669	2.43488	2.67215
Ica1l	0.761931	0.507952	0.17112	0.0620794
Icam1	45.1077	49.7718	64.0253	67.666
Ice2	7.21582	7.01315	9.15057	9.69663
Icosl	10.8456	10.8663	5.48941	7.01442
Ict1	57.9644	59.0038	42.1311	46.3198
Id1	93.9635	111.498	47.5059	49.9079
Id2	32.9362	35.1574	15.9261	13.5286
Id3	25.7206	32.3685	15.4929	16.8847
Idh2	147.176	158.379	67.1013	69.143
Idh3a	88.4377	82.0646	63.7275	63.7841
Idh3g	108.852	103.364	63.4453	67.1613
Ier2	110.885	124.527	67.1366	75.869
Ier3	52.8106	61.1887	42.4401	46.2482
Ier5l	22.7562	31.4948	13.4473	19.1576
Iffo2	5.74882	5.92492	3.91512	4.06272
Ifi35	1.8664	1.98444	3.14552	3.76127
Ifit2	0.619271	0.675517	0.276586	0.305513
Ifitm1	563.021	512.087	904.316	938.235
Ifnar1	10.0954	9.90364	7.39375	7.99888
Ifnar2	17.2549	15.2146	8.32072	8.64206
Ift140	5.17558	5.51033	7.31587	7.65312
Ift43	24.1696	20.5676	16.399	16.2096
Ift46	34.52	35.2306	21.4303	21.2363
Ift52	30.9352	33.5861	24.8864	24.5442
Ift74	12.7298	12.6988	8.24446	7.20706
Igdcc3	2.10808	2.30328	2.97137	3.54507
Igdcc4	2.03146	2.38734	3.04108	3.0586
Igf1r	3.20428	3.41002	4.57382	4.48706
Igf2bp1	47.5726	49.6262	64.4758	65.3197
Igf2bp2	44.0848	45.326	90.2434	91.6943
Igf2bp3	23.601	24.5678	14.1389	12.8622
Igf2r	11.3153	12.1484	16.1842	16.5902
Igfals	2.88357	2.40967	1.30398	1.41786
Igfbp2	710.582	874.663	425.043	507.591
Igfbp5	1.00776	1.07976	0.1264	0.100847
Igfbpl1	1.73047	1.54976	3.80228	4.13676
Igip	6.0062	5.86066	4.29515	2.68811
Iglon5	3.63473	2.76645	1.35637	1.82426
Igsf11	0.629531	0.842308	0.133102	0.207805
Igsf21	12.3016	15.2287	5.77633	7.02045
Igsf9b	10.7931	9.75677	16.3739	15.2093
Ikzf5	8.41658	8.35429	5.46502	5.5584
Il1r2	0.317048	0.161918	0.6697	0.811984
Il20rb	0.886892	0.854263	0.239932	0.0659273
Il2rg	0.857742	1.03339	1.9678	2.30703
Il6ra	0.198059	0.226219	0.811247	0.596179
Il6st	16.4222	16.6251	12.6501	11.7636
Imp4	28.529	28.4403	34.7724	39.9224
Impdh2	215.071	211.814	281.65	287.628
Ina	19.5914	23.4299	6.76176	8.42105
Inadl	3.31882	3.16091	1.91628	1.67755
Inafm2	1.45161	1.78067	3.73917	3.09535
Inca1	1.25121	2.65519	0.887193	0.974442
Inf2	5.41707	5.87644	7.20223	7.94195
Ing5	14.3936	13.752	18.7227	17.9855
Inha	3.35515	4.32744	0.764246	0.974361
Inhbb	23.494	24.5486	15.6124	17.4303
Inhbe	1.01799	0.838007	0.0830772	0.221571
Ino80	17.9381	17.4515	28.9905	26.5088
Ino80c	9.63591	9.8709	13.2209	13.4619
Ino80d	4.92184	4.67421	7.44429	7.20501
Inpp1	2.7999	1.8313	1.17736	1.31191
Inpp5f	9.86215	9.9261	7.96163	6.96796
Inpp5k	18.399	18.0543	10.7253	9.84773
Insig1	50.8129	52.3547	34.8004	35.014
Ints3	28.1822	30.4228	52.1862	54.3771
Ints6	11.9696	11.5941	18.5539	17.1457
Ints7	12.3907	11.9922	19.3129	20.4854
Ints8	15.0168	14.7335	25.3028	25.2069
Intu	3.78793	3.61053	5.59166	5.37601
Ip6k2	30.8723	33.6212	18.3873	19.6805
Ipo13	10.8965	11.1057	13.3069	14.8972
Ipo7	78.5387	74.7012	139.851	131.064
Ipo8	23.6628	24.6938	18.1987	18.6166
Iqcb1	17.726	17.0356	12.4407	13.9763
Iqcg	3.70628	3.92632	8.83387	8.86333
Iqgap1	15.6584	15.8391	20.0419	20.1367
Iqgap2	4.09803	3.92419	5.7507	5.78794
Iqgap3	6.23398	7.1988	11.8529	11.7331
Irak2	2.66129	2.08487	3.91786	4.4094
Irf8	0.735667	0.513923	1.52412	0.990135
Irf9	5.71764	5.10563	7.59193	7.59319
Irgm1	2.17232	2.45436	0.446886	0.394137
Irx2	0.675383	0.378655	1.52787	1.68943
Irx3	0.146333	0.0864123	0.439202	0.640267
Isca2	33.7983	32.6288	16.7673	20.2604
Iscu	61.6575	76.2362	36.543	45.0051
Islr2	13.9384	14.2067	1.36964	1.71931
Ism2	2.37794	2.22857	0.902964	0.443359
Isoc2a	44.9593	50.8702	64.3368	71.9711
Isy1	51.3522	54.9351	27.9322	31.3483
Isyna1	101.516	111.244	134.512	142.682
Itga10	0.285936	0.207039	0.462957	0.670449
Itga3	13.6916	14.8486	17.7096	19.476
Itga6	29.9759	27.6163	21.8996	20.8395
Itgal	0.721693	0.934831	1.50894	2.09022
Itgav	8.03752	7.28543	4.97419	5.02384
Itgb1	61.0866	55.9934	35.5542	34.6026
Itgb7	10.0266	9.49423	20.8473	21.2115
Itm2b	46.9401	46.9594	31.8078	32.164
Itpr1	6.07373	6.52962	8.69159	8.60068
Itpr3	16.4206	17.9115	12.5969	13.1046
Ivns1abp	91.7149	87.6605	125.96	119.52
Iws1	10.8321	12.5088	15.6554	17.0796
Jade2	3.00821	3.93071	4.92821	5.15943
Jag1	2.13743	2.29476	6.49462	6.43055
Jak3	9.76888	10.4114	18.9497	21.7668
Jakmip1	4.2417	4.89242	5.9955	6.31949
Jam2	36.4812	38.1641	48.5853	52.4872
Jam3	4.85396	4.35066	7.67914	7.47718
Jdp2	11.6844	15.1309	5.87496	5.55872
Jmjd6	39.363	42.4395	49.6388	61.3256
Jph1	2.01527	2.09848	1.28367	1.17943
Jph3	0.66264	0.902081	0.469772	0.441306
Jrk	3.35145	4.06004	1.85582	1.62708
Jtb	30.73	32.1699	19.4999	20.3534
Jun	5.83992	5.8357	4.14783	4.3506
Junb	36.0003	44.9	22.7252	26.4589
Jund	80.2394	102.747	32.2146	38.3173
Kalrn	1.57593	1.54989	3.93806	4.51916
Kank1	3.14761	3.06151	5.50198	5.12469
Kank3	55.4354	61.4538	29.5487	30.8392
Kat2b	20.9351	21.5422	14.7674	12.1113
Kat8	22.1651	25.1458	33.0083	32.6241
Kbtbd11	14.7127	15.3985	6.35789	7.32406
Kbtbd8	7.24735	7.11534	11.0935	9.22893
Kcnab3	2.46614	3.0614	0.830016	0.915342
Kcnd1	2.77249	2.463	3.41327	4.05671
Kcnh6	4.13187	4.35523	2.97172	2.61044
Kcnh8	0.0624372	0.0121761	0.544833	0.530178
Kcnip2	3.15304	3.69562	4.83113	5.28818
Kcnj10	0.413898	0.492751	1.09348	1.4244
Kcnj12	1.17919	1.14483	2.35049	2.76942
Kcnj3	2.85359	2.58867	1.13589	1.25057
Kcnj4	2.64102	2.90359	1.61451	1.48901
Kcnk1	9.36527	9.41795	6.20597	6.34434
Kcnn1	1.18293	1.21188	2.40207	2.98095
Kcnq2	0.53328	0.713555	1.45478	1.18312
Kcnq4	0.235075	0.455817	0.868914	1.09463
Kcnt1	0.658273	0.434293	0.17466	0.199955
[truncated: 2,478 more rows]
