# Supplementary material for: Conserved mechanisms of self-renewal and pluripotency in mouse and human ESCs regulated by simulated microgravity using a 3D clinostat
Source: Cell Death Discov. 2024 Feb 9;10:68. doi: 10.1038/s41420-024-01846-2 (PMC10858198; doi:10.1038/s41420-024-01846-2)
Supplement: Supplementary file 5 — Table S4 [file 41420_2024_1846_MOESM5_ESM.xlsx]

## Sheet: other list log10
gene	Up_Down	Con_1	Con_2	SMG_1	SMG_2
LYPD2	Down	0	0.414888	0	0
PAGE4	Down	0.210299	0.251908	0	0
PLAC9P1	Down	0.487625	0.414492	0	0
C8orf37-AS1	Up	0	0	0	0.27117
H4C2	Up	0	0	0.507024	0.193291
H4C4	Up	0	0	0.622731	0.636293
LINC01063	Up	0	0	0.195071	0.40255
LINC02188	Up	0	0	0.631551	0.597038
RPPH1	Up	0	0	0.705454	0.513801
COL8A1	Up	0.0464936	0.0138868	0.550622	0.561627
IL17C	Up	0.150102	0.0501508	0.723848	0.667956
GDF15	Up	0.256748	0.237355	1.21322	0.728713
SYPL2	Up	0.07463	0.0197217	0.357041	0.254718
INHBE	Up	0.30744	0.126538	0.72368	0.764289
H4C8	Up	0.49291	0.378251	1.27375	1.01108
FGF19	Up	0.534251	0.444903	1.22042	1.08783
ACTL8	Up	0.0623439	0.0537409	0.193945	0.400075
SYT4	Up	0.130854	0.0677666	0.415192	0.374402
DUSP5	Up	0.857392	0.632898	1.53291	1.4655
LINC00458	Up	0.144882	0.056669	0.58547	0.231647
HPAT5	Up	0.482007	0.389147	0.855549	1.06357
H2AC6	Up	0.474812	0.555362	1.16375	1.09908
VGF	Up	0.809649	0.933858	1.41395	1.74639
LINC00941	Up	0.134029	0.0412401	0.300796	0.318226
D21S2088E	Up	1.12516	0.487007	1.63306	1.44253
SERPINE1	Up	0.193911	0.155365	0.541543	0.475333
SHC3	Up	0.307885	0.0775231	0.689356	0.543692
KLHL4	Up	0.838883	0.364127	1.2412	1.31609
MT2A	Up	0.650143	0.699164	1.08503	1.1154
CPT1A	Up	0.238183	0.284828	0.957044	0.615478
SIX6	Up	0.924585	0.258163	1.70097	0.917485
ARC	Up	0.499857	0.371472	1.0038	1.0827
FOSL1	Up	0.286963	0.249878	0.917457	0.642394
ALDH1L2	Up	0.139561	0.0570069	0.373774	0.26634
NR3C1	Up	0.213452	0.145657	0.383079	0.600646
DACT1	Up	0.24805	0.24701	0.634938	0.605335
NODAL	Up	0.467066	0.105417	0.883397	0.391697
SPIB	Up	0.187885	0.147972	0.5054	0.513272
HAS3	Up	1.09481	1.00098	1.69706	1.67064
PDE4B	Up	0.21906	0.107868	0.594826	0.420443
GDF3	Up	0.528171	0.144721	0.926325	0.813425
CYTOR	Up	0.965816	0.620969	1.1954	1.41902
ST8SIA3	Up	0.112523	0.0889139	0.379837	0.342955
H2AJ	Up	0.821571	0.609991	1.29524	1.23964
SPP1	Up	0.487913	0.314202	0.836172	0.766845
LINC00678	Up	1.52585	1.10855	1.96382	1.93536
SLA	Up	0.141654	0.0166398	0.307408	0.267081
CER1	Up	0.261924	0.242685	0.386183	0.361029
LNCPRESS2	Up	1.32197	0.725133	1.66556	1.48341
HEY2	Up	0.677692	0.435052	1.17722	0.993092
H2AC8	Up	0.380267	0.208694	0.711176	0.657611
PTPRN	Up	0.047693	0.0777508	0.184735	0.187587
NANOG	Up	1.22954	0.802639	1.70118	1.52779
HMX2	Up	1.1437	0.489352	1.771	1.22066
TMEM266	Up	0.481507	0.252317	0.801542	0.824173
PLAT	Up	0.331686	0.286079	0.713139	0.687821
TIE1	Up	0.12264	0.0717384	0.30393	0.270859
AJAP1	Up	0.0740594	0.08574	0.190522	0.264595
SP110	Up	0.288118	0.107195	0.539508	0.502614
CHGA	Up	1.51384	0.826752	1.93136	1.85322
ZDHHC22	Up	1.01101	0.582021	1.45964	1.23767
ADPRHL1	Up	0.126478	0.121487	0.350632	0.428281
ABCG2	Up	0.0506662	0.108983	0.203507	0.203638
MYORG	Up	0.344441	0.221847	0.721526	0.545845
NANOGP8	Up	0.79187	0.389786	1.18518	0.994116
GLB1L3	Up	0.507479	0.334719	0.836651	0.789583
NETO1	Up	0.319268	0.141428	0.527452	0.511803
LRAT	Up	1.58214	1.03112	2.13233	1.45864
CHAC1	Up	1.05817	0.556597	1.30683	1.33449
SLCO4C1	Up	0.258943	0.161402	0.546847	0.473427
LMO3	Up	0.905103	0.291384	1.31551	0.993371
H2BC5	Up	0.497093	0.916603	1.2718	1.02637
SPRY4	Up	1.26687	0.973192	1.6946	1.56204
SCARF1	Up	0.0972806	0.0810912	0.309566	0.182993
ATP2A3	Up	0.484071	0.580494	0.951313	0.845968
METTL7A	Up	0.911702	0.219803	1.317	0.997822
FOXL2	Up	0.13088	0.0757002	0.341334	0.230694
TSHZ3	Up	0.607278	0.305231	1.02713	0.726068
MAML2	Up	0.106606	0.079411	0.232379	0.27248
DUSP6	Up	1.82648	1.09596	2.20721	1.95627
SLC39A8	Up	0.750409	0.818749	1.19306	1.06479
THBS2	Up	0.716293	0.584487	1.1081	0.977713
EPAS1	Up	0.0663181	0.0804735	0.242184	0.161641
VCAN	Up	1.38995	1.22247	1.76386	1.84047
MCTP1	Up	0.106744	0.137811	0.226105	0.238433
STAMBPL1	Up	0.55173	0.37301	0.875131	0.690065
TNIK	Up	0.86938	0.566825	1.23161	1.14308
BHLHE40	Up	0.169185	0.16151	0.353512	0.293819
SULF1	Up	0.637063	0.279219	1.02733	0.639803
RPRM	Up	0.602075	0.764857	1.07448	1.10601
AK4	Up	1.49689	0.828396	1.85735	1.52561
ZDHHC14	Up	0.370361	0.245208	0.716319	0.57064
PDZD4	Up	1.50533	1.20116	1.92134	1.83794
CASP3	Up	1.59426	1.5282	1.91859	1.95489
GAP43	Up	0.60386	0.53981	0.723498	0.979181
TSHZ1	Up	0.148093	0.0187672	0.331012	0.117556
NPTX1	Up	0.124724	0.0875962	0.0514628	0.49879
JUN	Up	0.491891	0.484298	0.761684	0.879318
L1CAM	Up	0.574031	0.450089	0.922657	0.848986
CDKN1A	Up	0.618061	0.763514	1.33602	0.973208
GBX2	Up	0.706696	0.192264	1.12357	0.647436
SKIL	Up	1.01875	0.734129	1.34259	1.30998
ERG	Up	0.264304	0.19833	0.630227	0.381815
H4C11	Up	0.681514	1.11631	1.02958	1.36008
MRAP2	Up	0.300689	0.29689	0.62894	0.490162
PGPEP1	Up	0.657028	0.400742	0.956108	0.89672
GABRB3	Up	1.45634	1.00351	1.73279	1.62198
ISLR2	Up	0.208368	0.012084	0.525788	0.06125
SEPHS1	Up	2.36531	2.12857	2.71034	2.68703
CYP2J2	Up	0.196746	0.136976	0.355664	0.341342
MMP17	Up	1.21957	0.769428	1.69621	1.32315
AMIGO2	Up	0.388147	0.251071	0.567989	0.465636
FAM78B	Up	0.132068	0.157905	0.289152	0.406487
EDNRB	Up	0.549252	0.335323	0.701865	0.661763
PARM1	Up	0.323411	0.172575	0.53701	0.431227
ITGA9	Up	0.160793	0.102274	0.378914	0.233213
NEGR1	Up	0.125229	0.0515341	0.271489	0.195046
C13orf42	Up	0.83488	0.635377	1.16499	1.11002
NR5A2	Up	0.391704	0.200188	0.68627	0.488616
ANXA1	Up	0.33721	0.442593	0.377749	0.5009
HMOX1	Up	1.04302	0.794375	1.31915	1.27802
SLC16A7	Up	0.10396	0.0881627	0.26502	0.165495
IL17RD	Up	1.10432	0.922589	1.57187	1.25092
NTS	Up	1.65016	0.819797	1.85632	1.66289
FN1	Up	0.966421	0.694895	1.38505	1.052
ZSWIM3	Up	0.390221	0.484089	0.708646	0.808882
SBDSP1	Up	0.789287	0.755123	1.1303	1.11987
GRIK2	Up	0.170616	0.172052	0.299618	0.365201
ELAVL2	Up	0.704942	0.447866	0.909007	0.922484
SLC22A23	Up	1.02088	0.587876	1.32992	1.05759
SMAD7	Up	0.936384	0.884744	1.43196	1.08536
PDGFD	Up	0.571462	0.346032	0.780919	0.700699
HTR1A	Up	0.345956	0.334777	0.501928	0.687631
ZNF239	Up	0.475825	0.662604	0.852324	0.888683
GPR160	Up	0.927627	0.832027	1.21123	1.10636
CNTN1	Up	0.345258	0.317965	0.600459	0.616382
POLR3G	Up	1.89435	1.39468	2.03126	2.0732
CHORDC1	Up	1.4754	1.3683	1.8199	1.7314
DUSP8	Up	0.0736685	0.117491	0.203995	0.228355
ZNF235	Up	0.19985	0.184329	0.413846	0.362286
FOXD3-AS1	Up	2.16608	1.72735	2.31762	2.3851
STC2	Up	0.916294	0.785486	1.20757	1.16675
OSBPL6	Up	0.0740514	0.107899	0.210436	0.185464
LOC100379224	Up	0.432002	0.4621	0.736204	0.72518
TMEM132B	Up	1.09741	0.667799	1.33507	1.21515
MTHFD2L	Up	0.746533	0.52238	0.998511	0.882087
ELK3	Up	0.734397	0.472089	1.03691	0.806421
INPP5D	Up	0.429872	0.395457	0.846176	0.62762
ESRG	Up	1.68156	1.69796	1.9987	2.12844
CYRIA	Up	0.463578	0.306275	0.69926	0.581216
TES	Up	1.23434	0.871995	1.49172	1.32252
IGFBP6	Up	0.559978	0.674458	0.716763	1.02507
STEAP1	Up	0.698225	0.489838	0.84271	0.907563
NQO1	Up	1.51992	0.949132	1.70033	1.54362
RASGRF2	Up	0.434606	0.145366	0.595193	0.486531
TRPS1	Up	0.122754	0.126198	0.238836	0.282382
BEX5	Up	0.855537	0.52256	1.12695	0.943612
HSPH1	Up	1.66676	1.59301	2.03919	1.91535
ADAMTS16	Up	0.343147	0.292984	0.534439	0.511568
SH2D3C	Up	0.25667	0.257674	0.506513	0.504222
UBASH3B	Up	0.324704	0.173995	0.538329	0.459572
NKX1-2	Up	0.684511	0.633924	0.88435	1.02865
SESN2	Up	0.874275	0.768081	1.21739	1.1378
TCTA	Up	0.568691	0.453041	0.734843	0.829026
ZSCAN2	Up	0.981046	0.693137	0.98705	1.29548
SLC27A2	Up	0.8252	0.766746	1.23568	0.978384
TNFSF11	Up	0.556165	0.36578	0.790229	0.736872
FAM83F	Up	0.536479	0.297234	0.786068	0.613634
TNFRSF8	Up	0.845295	0.597579	0.928807	1.09251
ADM2	Up	0.385858	0.334074	0.663872	0.541371
FLVCR1	Up	1.37116	0.980247	1.64144	1.48633
THAP2	Up	0.374662	0.49376	0.696838	0.615004
RND3	Up	1.30454	0.835265	1.65866	1.06266
PHLDA3	Up	0.973636	0.933604	1.42296	1.24895
SLC25A20	Up	0.553481	0.525621	0.835392	0.805306
SLC1A3	Up	0.818392	0.553368	1.01388	0.968663
ETV4	Up	1.7569	1.3615	2.04055	1.89484
ARID5A	Up	0.635716	0.419401	0.917615	0.801284
NEDD4	Up	0.242736	0.215275	0.367537	0.370148
LRP10	Up	0.69369	0.57516	0.998105	0.882103
TMEM45A	Up	0.744606	0.761096	1.08005	1.01931
MMAA	Up	0.262364	0.158433	0.453248	0.33704
CR2	Up	0.424919	0.209524	0.699265	0.405042
DAB1	Up	0.481263	0.34749	0.781358	0.567242
PMEPA1	Up	0.586491	0.543276	0.925156	0.738492
STOX2	Up	0.57228	0.292451	0.87688	0.522959
FBLL1	Up	0.557033	0.580544	0.807116	0.913614
HSPA4L	Up	0.542486	0.329744	0.857221	0.545461
FSCN1	Up	2.1156	2.12705	2.49121	2.41237
C1orf226	Up	0.788473	0.670204	1.08162	1.01515
ASNS	Up	1.80543	1.44375	1.93727	1.82732
SCG3	Up	1.47188	1.12007	1.69557	1.62957
SERPINI1	Up	0.582476	0.485554	0.805321	0.750979
SESN1	Up	1.04595	1.07864	1.49554	1.34221
DSEL	Up	0.499133	0.258569	0.728785	0.504565
BRINP1	Up	0.996485	0.703137	1.32701	1.11905
VSNL1	Up	1.62406	1.33913	1.90706	1.67025
OMA1	Up	1.00271	0.925082	1.3317	1.22595
SLC39A14	Up	1.72934	1.54945	1.99422	1.89708
HERPUD1	Up	0.713817	0.743198	0.976111	0.970515
SYP	Up	0.478093	0.339123	0.532509	0.801981
PLK2	Up	0.620649	0.468988	0.961898	0.727256
ENPP1	Up	0.769388	0.524414	0.976272	0.867645
SIPA1L2	Up	0.828112	0.735864	1.19106	1.01728
MRPL1	Up	1.56445	1.433	1.77652	1.79439
OTUD6B	Up	1.17299	1.00185	1.37706	1.33718
EMP3	Up	0.930124	0.918036	0.622735	1.26959
CYLD	Up	0.501838	0.386904	0.714314	0.672563
VASH2	Up	1.66001	1.12211	1.87071	1.69848
STMN3	Up	1.15493	1.30686	1.48329	1.63668
GIN1	Up	0.346685	0.478226	0.573876	0.626366
SLC46A1	Up	0.487813	0.315122	0.690876	0.597392
ZDHHC6	Up	1.09369	0.991308	1.38982	1.30581
CPNE8	Up	0.569024	0.374444	0.802127	0.578591
REXO2	Up	1.65434	1.49734	1.84921	1.89536
RUNX1T1	Up	0.455366	0.309686	0.669114	0.566258
SEC11C	Up	1.63891	1.4075	1.82897	1.84913
ZC3HAV1	Up	0.860934	0.731363	1.08677	1.05379
ETV1	Up	1.18411	0.855581	1.36869	1.29638
MT1X	Up	1.46801	1.18038	1.44084	1.57406
UCHL3	Up	1.44722	1.43517	1.71243	1.70153
PRADC1	Up	0.710148	0.679559	0.973466	0.982107
DOCK4	Up	0.440586	0.436381	0.640419	0.705835
EDA2R	Up	0.562192	0.360724	0.794913	0.727835
SDF2L1	Up	1.60097	1.52207	1.84327	1.94089
GATD3A	Up	1.10018	1.17674	1.30159	1.6755
CHST2	Up	0.827925	0.76263	1.0603	1.10567
MPP2	Up	1.11627	1.0921	1.43896	1.36982
GLTP	Up	0.969148	0.704834	1.27163	1.04379
ADAMTS15	Up	0.276795	0.1607	0.369407	0.352794
SLC30A1	Up	0.8845	0.865209	1.04815	1.1271
FLNC	Up	0.337641	0.546749	0.589844	0.66639
FERMT1	Up	0.524304	0.433214	0.719655	0.656711
ABTB2	Up	0.618852	0.425508	0.836375	0.76056
PPIC	Up	0.743502	0.584547	1.03198	0.863439
PLA2G4C	Up	0.567473	0.337467	0.745578	0.623213
ATPSCKMT	Up	0.812745	0.613222	0.99105	0.951996
CUZD1	Up	1.16488	0.893897	1.41891	1.18098
ARRB1	Up	0.618699	0.639271	0.880508	0.741
FAM210B	Up	0.936602	0.915922	1.28758	1.09097
ETS1	Up	1.02002	0.59185	1.13361	1.00889
NEFL	Up	0.862521	0.749049	1.12895	1.01065
TCERG1L	Up	0.396058	0.296731	0.539545	0.616568
NOS1AP	Up	0.48872	0.302246	0.664002	0.624212
CDC42EP2	Up	0.940613	0.832817	1.22185	1.13869
ZNF525	Up	0.789014	0.877835	1.15409	0.945796
CYB5A	Up	1.45482	1.17391	1.68851	1.53123
CLIC1	Up	2.20774	2.1446	2.42443	2.45031
SLC7A5	Up	1.73414	1.56199	1.91005	1.86577
GPM6B	Up	1.60524	1.35384	1.81101	1.71632
BORCS6	Up	0.453364	0.517998	0.720324	0.757392
IL13RA1	Up	0.817505	0.601262	1.07687	0.776483
MET	Up	0.376181	0.459864	0.603657	0.60654
GRM4	Up	0.51324	0.538684	0.783765	0.601546
RPS27L	Up	0.963045	0.813659	1.22624	1.11965
ITPRIPL2	Up	0.250277	0.182213	0.434564	0.350066
ATP8B1	Up	0.348379	0.371998	0.630863	0.481605
CENPVL3	Up	0.497887	0.627008	0.831682	0.82495
NAGK	Up	0.958272	0.956615	1.20004	1.26291
CALB1	Up	0.884624	0.467131	1.07275	0.831721
CPXM2	Up	0.422739	0.4211	0.702048	0.602665
SMIM10L1	Up	1.01231	1.0003	1.31983	1.25564
CDKN3	Up	1.50144	1.44782	1.71326	1.64309
LZTS1	Up	0.511961	0.394758	0.572718	0.74255
DNMT3B	Up	2.30778	2.34622	2.53582	2.66666
ZMAT3	Up	0.560475	0.424151	0.87688	0.590486
MAN1A1	Up	0.458298	0.375406	0.673577	0.566468
SPR	Up	0.851552	0.781765	1.15427	0.981131
ZNF770	Up	1.46517	1.39477	1.71285	1.6392
CSRP1	Up	1.19288	0.876896	1.38652	1.15002
FOXB1	Up	0.31846	0.571432	0.617354	0.710521
USP44	Up	1.76281	1.71056	1.94719	1.95295
ATXN7L1	Up	0.898118	0.583068	1.11639	0.94241
SLC7A11	Up	0.645242	0.387872	0.726656	0.718752
TAOK3	Up	0.461503	0.32471	0.654864	0.520342
TERF1	Up	2.1682	1.98362	2.27171	2.37386
ITM2A	Up	1.18492	0.858404	1.30294	1.23918
ARHGAP31	Up	0.338229	0.114332	0.468049	0.305508
RBM47	Up	1.40809	1.12074	1.59429	1.46879
CRMP1	Up	1.39887	1.47645	1.69887	1.72912
PEA15	Up	1.63029	1.46972	1.87822	1.82715
THY1	Up	1.94892	1.42725	2.14985	1.92904
CPNE2	Up	1.14919	0.947073	1.4507	1.1508
CHST9	Up	0.243143	0.23225	0.421788	0.306371
EPHA1	Up	1.65935	1.54396	1.89667	1.84861
STEAP2	Up	0.553281	0.507339	0.767606	0.774335
TMEM167A	Up	1.7816	1.72253	2.00974	1.9805
ARRDC3	Up	0.807364	0.732485	1.06624	1.00348
BTG2	Up	0.483463	0.482222	0.93305	0.575145
CEP85L	Up	0.633265	0.470234	0.890796	0.625677
HERC5	Up	0.727054	0.664295	0.975572	0.879057
KCTD12	Up	0.59204	0.363843	0.743543	0.653366
PPP3CA	Up	1.26839	0.987026	1.4922	1.30568
TMEM268	Up	0.463842	0.297704	0.602696	0.508042
L1TD1	Up	2.30466	1.95037	2.48685	2.37713
ODC1	Up	2.15036	1.90654	2.38196	2.272
IQGAP2	Up	1.20568	0.807443	1.30597	1.26492
IFRD1	Up	1.0356	1.04025	1.2804	1.32309
MLLT11	Up	1.20879	1.26168	1.49166	1.45488
CARS1	Up	1.30491	1.24504	1.49267	1.51234
PHLDB2	Up	0.904075	0.679754	1.12083	0.965059
FAH	Up	1.05083	0.946554	1.26187	1.21036
BAG3	Up	0.888692	0.863841	1.19417	1.07113
NDUFAF8	Up	1.72217	1.63615	1.88961	1.9641
TOMM5	Up	2.27613	2.18396	2.46602	2.42191
PSAT1	Up	2.19111	2.09767	2.37978	2.34217
RIDA	Up	1.53584	1.48763	1.737	1.71544
VSIG10	Up	0.92377	0.912532	1.12866	1.18589
CHST4	Up	0.905769	0.795261	1.1194	1.06534
VAMP8	Up	1.52408	1.37408	1.71863	1.61966
PPP2R1B	Up	1.43591	1.39485	1.65468	1.60956
TTC9	Up	1.14344	0.763337	1.32201	1.17097
GABRA3	Up	0.561904	0.483566	0.756957	0.695999
POU5F1	Up	3.12305	2.83621	3.28831	3.32899
MRM1	Up	0.79594	0.800555	1.01381	1.15142
IPMK	Up	0.68194	0.601943	0.899457	0.780566
EFEMP1	Up	1.0799	0.793512	1.37641	1.04167
MB21D2	Up	1.09094	0.931857	1.30244	1.19046
LCK	Up	1.4414	1.16323	1.51047	1.52318
KBTBD8	Up	0.735692	0.593401	0.900706	0.845921
CCDC85B	Up	1.82886	1.80877	2.05651	2.13937
RAB3C	Up	0.548517	0.346848	0.720626	0.585709
TARS1	Up	1.95105	1.94765	2.11819	2.23761
ZNF107	Up	0.876654	0.850594	1.08327	1.06287
UTP14A	Up	0.983677	0.984481	1.24174	1.29807
WDR44	Up	0.80323	0.725471	0.991093	0.996173
GMPPA	Up	1.02618	0.991347	1.25098	1.2517
TRIML2	Up	0.717796	0.592652	0.771815	0.900266
XRCC4	Up	1.09209	1.03977	1.23365	1.22869
MMP2	Up	1.43149	1.10887	1.73186	1.47315
NARS1	Up	1.97098	1.86376	2.17325	2.09889
NDUFB3	Up	1.86498	1.75439	2.03856	1.96313
ZNF697	Up	0.655016	0.712128	0.876198	0.883176
P2RY1	Up	0.962267	0.560131	1.19023	0.815545
MLEC	Up	1.84458	1.78019	2.10819	2.01469
SCFD2	Up	0.834368	0.618032	0.959839	0.959956
ZC3H15	Up	1.70312	1.60059	1.84416	1.87699
WWTR1	Up	0.678393	0.595821	0.875238	0.827751
S100A10	Up	1.10923	1.07165	0.99185	1.36572
TUBB2A	Up	1.48843	1.54309	1.67965	1.7309
BLOC1S2	Up	1.18323	1.14095	1.40993	1.32989
ANKRD33B	Up	0.36937	0.445685	0.492428	0.614973
NFE2L2	Up	1.06898	1.01872	1.25965	1.23982
TMEM126B	Up	1.81513	1.70119	1.93062	1.98678
FKBP4	Up	2.13225	1.99323	2.36407	2.32211
RAB43	Up	0.732612	0.624476	0.870699	0.900641
LDB2	Up	1.14858	0.744775	1.31539	1.09723
KAT7	Up	1.31311	1.32132	1.60923	1.48061
SLC9A8	Up	0.396708	0.397093	0.587887	0.573517
OTUD6B-AS1	Up	1.04589	0.976159	1.26412	1.16567
SALL3	Up	0.782396	0.976378	1.15109	1.24206
FOXD3	Up	1.08309	1.00152	1.17597	1.3781
COL5A2	Up	0.981648	0.499921	1.05635	0.928557
HSPE1	Up	2.86124	2.64671	3.01193	3.02238
CEBPB	Up	1.0702	1.13402	1.28756	1.39073
MANF	Up	1.90678	1.81725	2.08354	2.10294
HMGN5	Up	1.29747	1.04576	1.43062	1.38143
BEX2	Up	1.73283	1.6412	1.91789	1.95105
AARS1	Up	1.9104	1.80937	2.09719	2.05955
HSPA5	Up	2.31758	2.22383	2.50865	2.53369
HSPA1B	Up	1.0412	1.23247	1.35121	1.26645
PSPH	Up	1.2868	1.26072	1.47595	1.47073
ZXDB	Up	0.448242	0.522071	0.674504	0.588367
INTS6	Up	0.892264	0.855978	1.13795	1.06948
IRF2BPL	Up	1.45817	1.43434	1.74903	1.63582
ZNF267	Up	0.762331	0.81805	0.934476	0.940927
RRM2B	Up	1.45106	1.07523	1.63465	1.44761
FAM98A	Up	1.46639	1.29876	1.61994	1.59892
ANXA5	Up	2.07521	2.11912	2.2941	2.27758
LRRC8A	Up	1.53304	1.52208	1.72777	1.78684
LCMT2	Up	0.581986	0.538425	0.721174	0.779731
UBP1	Up	1.42124	1.39026	1.63491	1.66022
XBP1	Up	1.74975	1.76092	1.92445	1.96136
PPM1D	Up	0.761517	0.801047	1.0241	0.981229
TUBB3	Up	1.39201	1.77527	1.67215	1.97497
GDAP1	Up	1.02008	0.848913	1.15469	1.17379
CCDC58	Up	1.54089	1.42989	1.6665	1.70928
C15orf39	Up	0.995394	0.925117	1.30115	1.0901
TP53I3	Up	1.23524	1.26412	1.40463	1.55042
RPP25	Up	1.20385	1.19606	1.48502	1.42449
BEND4	Up	0.792141	0.722541	1.02445	0.96218
DANCR	Up	2.13971	2.15392	2.37958	2.36566
MAP3K1	Up	0.689225	0.588904	0.903547	0.789965
HMMR	Up	1.5326	1.42382	1.58222	1.76583
TIMM8B	Up	2.01099	1.89177	2.09198	2.17216
SHCBP1	Up	0.81821	0.702143	1.02692	0.937816
PPP1R16B	Up	0.56035	0.412684	0.652649	0.636704
ZNF488	Up	0.740706	0.465965	0.83706	0.870451
RPF2	Up	1.28965	1.21699	1.4852	1.39275
CDC26	Up	1.49239	1.39039	1.66065	1.62172
ETV5	Up	1.18775	0.592076	1.3881	1.0186
POGLUT2	Up	1.20205	1.1753	1.45769	1.40199
MON1A	Up	0.774518	0.809846	1.00809	1.01415
SYNJ2	Up	0.486143	0.342695	0.661294	0.497398
DARS2	Up	1.31795	1.22765	1.49134	1.50855
TUBB2B	Up	1.84934	1.98637	2.07793	2.14309
GCNT2	Up	1.28135	1.22656	1.49865	1.43378
GNA12	Up	1.60936	1.48428	1.78048	1.75297
ITGA5	Up	0.880502	0.80679	1.11834	0.991973
SERPINH1	Up	2.54721	2.55482	2.83103	2.76188
ZNF271P	Up	0.80745	0.786389	0.987361	0.999673
SRFBP1	Up	1.05729	0.859388	1.15065	1.13791
POU5F1B	Up	1.17929	1.01489	1.32469	1.37357
CHCHD4	Up	1.16605	1.00247	1.31058	1.31618
PPID	Up	1.58499	1.52511	1.82637	1.7399
SIX4	Up	0.815796	0.819674	1.01898	0.993812
NSMCE1	Up	1.4847	1.53745	1.79095	1.64546
FAM124A	Up	1.22844	0.988733	1.39619	1.35413
CHPF	Up	1.42477	1.45618	1.67281	1.66667
MID1	Up	0.942418	0.871749	1.11319	1.09613
DNAJA1	Up	2.24209	2.20418	2.45858	2.37774
DNAJB1	Up	1.65281	1.72676	1.92642	1.85497
SH2D3A	Up	0.759296	0.550334	0.795594	0.934635
UNC13A	Up	0.994046	0.701149	1.12639	1.06887
EIF1AY	Up	1.46189	1.27697	1.57336	1.508
OAT	Up	1.64269	1.61083	1.85648	1.75782
HSP90AA1	Up	3.00417	2.96078	3.22006	3.16295
DNAJC3	Up	0.904485	0.79138	1.08252	1.02049
STAM2	Up	0.597009	0.545825	0.805192	0.703131
GLS	Up	1.42485	1.26307	1.58621	1.58691
MRPL24	Up	1.36413	1.26987	1.51063	1.5562
CRELD2	Up	1.18189	1.2821	1.42524	1.51521
TMA7	Up	2.39301	2.32852	2.47269	2.61239
PRDM14	Up	1.00477	1.17294	1.16862	1.40691
THAP1	Up	1.00551	0.888787	1.13996	1.12101
TIGAR	Up	0.775052	0.570483	0.982394	0.818021
ARMT1	Up	1.55773	1.52404	1.73767	1.75474
CDC37L1	Up	0.863247	0.916201	1.05315	1.03366
NCOA5	Up	1.22614	1.13247	1.40433	1.41296
CHMP4A	Up	1.55231	1.42315	1.69724	1.66223
SUMF1	Up	0.980674	1.00349	1.21857	1.13419
RNF14	Up	0.791905	0.670419	0.952658	0.861491
STON2	Up	0.43385	0.437638	0.683432	0.571268
POU3F1	Up	1.23024	1.16435	1.53224	1.38725
USP38	Up	0.696486	0.716179	0.94158	0.851126
WARS1	Up	1.63731	1.54379	1.73426	1.73725
MTHFD2	Up	1.80538	1.7001	1.91353	1.92858
POLR1B	Up	1.07546	0.986435	1.25254	1.19542
FOXN2	Up	0.763112	0.656469	0.852662	0.915048
SLC1A5	Up	2.05857	2.01388	2.21657	2.22069
CNDP2	Up	1.68666	1.55294	1.89349	1.7788
TRMT13	Up	0.846923	0.835194	0.993824	1.09173
B3GNT7	Up	1.45393	1.17817	1.64272	1.40817
NGRN	Up	1.96654	1.96863	2.2001	2.1437
ITPRIP	Up	0.766787	0.706547	0.882024	0.929436
CDK2AP2	Up	1.59379	1.62844	1.83733	1.88418
PRKAR2A	Up	1.0029	0.920375	1.17116	1.12096
NDUFAF4	Up	1.32924	1.17508	1.46179	1.41238
CHST7	Up	1.20617	1.15763	1.40723	1.40066
BAK1	Up	1.38942	1.32898	1.54962	1.57092
TRDN	Up	1.14601	0.966476	1.23531	1.13384
GRIN2D	Up	0.605948	0.445635	0.755677	0.670719
ZNF273	Up	0.731989	0.735064	0.924602	0.915312
SFRP2	Up	2.32786	2.2228	2.56303	2.4517
IGF2R	Up	1.27366	1.2276	1.49554	1.44068
IGSF8	Up	1.47802	1.25711	1.61793	1.59436
CACYBP	Up	1.87066	1.754	2.0137	1.99302
TRIAP1	Up	1.66968	1.65712	1.90297	1.81965
LPAR3	Up	0.888054	0.696681	0.994406	0.924187
CSTB	Up	2.18228	2.13084	2.37196	2.37271
SRI	Up	1.7057	1.68844	1.83722	1.90838
INKA2	Up	0.6848	0.559137	0.905479	0.750566
BEX1	Up	1.89998	1.75012	2.02053	2.07822
LRP4	Up	0.970451	0.836947	1.24205	0.97022
CBY1	Up	1.31087	1.27583	1.50981	1.4927
ZBTB3	Up	0.939742	0.760134	1.09362	1.14811
SLC7A1	Up	1.36729	1.17646	1.4869	1.47183
EFR3A	Up	1.18715	1.06054	1.38667	1.24761
FBXO22	Up	1.36395	1.21674	1.58189	1.40176
NOP10	Up	2.40035	2.28941	2.53644	2.55549
RRM2	Up	1.89494	1.8163	2.06164	2.09205
TOMM40L	Up	0.980745	0.885566	1.10342	1.1504
TM7SF3	Up	1.42384	1.28114	1.64882	1.4712
SQSTM1	Up	1.64405	1.62362	1.75824	1.84354
MRPL52	Up	1.7354	1.54451	1.86281	1.85847
AEN	Up	1.68896	1.54953	1.8799	1.8585
KIF5C	Up	0.937181	1.02089	1.19679	1.19552
RAB13	Up	1.74657	1.80963	1.84826	2.05742
YARS1	Up	1.72394	1.61345	1.89748	1.81923
LSM3	Up	1.37474	1.26249	1.48742	1.47876
NIFK	Up	1.68987	1.57911	1.81666	1.78159
TMTC3	Up	1.10008	0.989613	1.23249	1.1533
ZBTB2	Up	1.0466	0.958153	1.2358	1.16756
GSKIP	Up	1.52483	1.45831	1.65749	1.62531
FAM155B	Up	0.871224	0.844976	1.06135	1.06138
TIMM10	Up	1.90043	1.79532	2.01523	2.00948
SPRY2	Up	1.25701	1.29691	1.44339	1.4564
EXOSC3	Up	1.49223	1.40852	1.64316	1.67908
ZNF470	Up	0.527911	0.478047	0.710616	0.616106
FOXO1	Up	1.19159	0.976413	1.26653	1.29642
RAB17	Up	1.37912	1.1057	1.51531	1.3352
TMEM30B	Up	0.821832	0.753928	1.02193	0.902578
COL1A2	Up	1.12076	1.18059	1.42273	1.32873
NCBP1	Up	1.40639	1.32981	1.58414	1.52579
TCEAL8	Up	1.95057	1.79169	2.04955	2.02614
SMIM30	Up	1.69775	1.6406	1.81037	1.79505
MRPL18	Up	1.70638	1.67001	1.85899	1.87352
SRSF10	Up	1.54523	1.47555	1.71929	1.69768
ASCC3	Up	1.34659	1.17158	1.5461	1.37484
NEFM	Up	1.14715	1.06216	1.39885	1.2207
FBXL14	Up	0.903621	0.963184	1.2189	1.04896
NECTIN3	Up	0.943283	0.878641	1.02219	1.14168
EIF2B2	Up	1.02235	0.88006	1.12198	1.11843
AGO1	Up	1.01413	0.848903	1.20977	1.10747
MRPL32	Up	1.74077	1.75775	1.86903	1.92331
NFE2L3	Up	1.72513	1.3224	1.8019	1.63042
DRAXIN	Up	1.00543	0.916915	1.24211	1.20277
ZNF480	Up	0.73904	0.772	0.96228	0.914361
EDEM3	Up	0.820044	0.71549	1.01275	0.91783
UBALD2	Up	1.30716	1.36251	1.50807	1.62125
KLF10	Up	0.896195	0.980222	1.07574	1.11579
CPE	Up	1.2031	1.15162	1.41138	1.3857
FARS2	Up	1.12525	1.04756	1.22813	1.24745
SLC43A2	Up	0.625825	0.471085	0.736437	0.70924
SPSB4	Up	0.790804	0.863485	0.984857	0.990757
NOC3L	Up	1.19727	1.19212	1.32661	1.35543
ZNF101	Up	0.973866	0.781188	1.19077	1.0469
STK38L	Up	1.24397	1.16559	1.46109	1.32409
NPR1	Up	0.758982	0.662803	0.942917	0.818782
GALNT7	Up	1.61919	1.48271	1.78962	1.71751
DMAC1	Up	1.68888	1.52635	1.79391	1.75035
ISCA1	Up	1.44592	1.42023	1.62774	1.55975
LMAN2L	Up	1.28884	1.25423	1.50148	1.43353
TFRC	Up	1.45425	1.29469	1.59456	1.5753
SCLY	Up	1.30095	1.2836	1.48552	1.53529
ADCY2	Up	1.2254	0.646273	1.40231	0.944759
PREX2	Up	0.895235	0.664878	1.08399	0.896184
CYP51A1	Up	1.65189	1.47984	1.83878	1.75791
ZNF92	Up	1.08985	1.12656	1.2714	1.23264
CMAS	Up	1.68215	1.63271	1.86673	1.78837
PAK1	Up	1.70226	1.56457	1.8612	1.71249
SKA3	Up	1.39127	1.20337	1.51745	1.42386
TM2D2	Up	1.16083	1.04905	1.27257	1.25706
DPAGT1	Up	1.38425	1.27984	1.56384	1.53429
CAPN5	Up	0.795052	0.699842	0.958532	0.931186
HAT1	Up	1.83164	1.83567	1.94643	1.9355
ELMO1	Up	0.817054	0.653503	1.09428	0.739242
WSCD1	Up	1.29655	1.07676	1.47253	1.29614
RHOB	Up	1.04796	1.1358	1.33826	1.25255
BAX	Up	2.17121	2.01664	2.35461	2.35447
ATP6V0E1	Up	1.7329	1.70995	1.89411	1.89351
DNAJB11	Up	1.7674	1.57854	1.88093	1.87829
PRMT6	Up	1.51224	1.4856	1.66491	1.71792
DHX34	Up	0.933311	1.02984	1.15705	1.25398
ZFP42	Up	1.93643	1.9243	2.05365	2.15483
NUDT9	Up	1.21588	0.985627	1.32681	1.25638
SUB1	Up	1.8836	1.77352	1.98384	1.95302
SEMA3A	Up	0.796004	0.786721	1.01901	0.894063
AMMECR1	Up	1.08004	0.903272	1.1909	1.14945
PITPNC1	Up	1.01996	0.900019	1.15597	1.12727
BBS9	Up	0.759949	0.887192	1.01885	0.928679
ERGIC2	Up	0.952547	0.852965	1.08059	0.965765
HSPB1	Up	2.21078	2.17422	2.44385	2.4451
OSBPL10	Up	1.1631	0.967452	1.26571	1.24458
HAX1	Up	1.67485	1.69391	1.82281	1.84851
SRSF8	Up	0.999564	0.910458	1.20794	1.08712
CDC73	Up	1.28875	1.15424	1.42556	1.40511
RN7SL2	Up	2.99684	2.41566	2.91329	3.21086
UTP25	Up	0.635787	0.585401	0.767633	0.759815
ZMPSTE24	Up	1.38376	1.24342	1.50136	1.47308
PHLDA1	Up	1.10776	1.03404	1.26092	1.27349
DYNLL1	Up	2.57572	2.61195	2.78157	2.7308
EHD3	Up	0.816538	0.720569	0.956536	0.924007
CNPY3	Up	1.77619	1.74172	1.96982	1.96655
IPO13	Up	0.909098	0.897671	1.11012	1.06388
PGAP6	Up	1.56979	1.53432	1.74653	1.74331
PUM3	Up	1.54275	1.4147	1.63831	1.68052
GPX8	Up	1.30004	1.26524	1.47613	1.36816
MRPS33	Up	0.971551	0.87611	1.02996	1.04175
HSPA8	Up	3.06457	3.01996	3.17274	3.16852
TSTA3	Up	1.55197	1.57276	1.68923	1.76546
B3GALT5	Up	0.814099	0.478513	0.965165	0.672957
FABP5	Up	2.13035	2.0221	2.21253	2.28726
FBXO45	Up	0.943104	0.871429	1.08468	1.05808
WSB2	Up	1.28756	1.25489	1.47322	1.39658
NFE2L1	Up	1.66293	1.61685	1.81597	1.87282
MED21	Up	1.19994	1.12658	1.29371	1.28163
CIP2A	Up	1.16436	1.05765	1.28691	1.31914
PGM2	Up	1.23609	1.10063	1.35287	1.34257
ATP5ME	Up	2.69034	2.681	2.7997	2.84777
ERBB2	Up	1.99066	1.992	1.97349	2.32817
MRPL51	Up	2.16309	2.01291	2.25296	2.20338
ADD2	Up	1.60959	1.40975	1.74791	1.68622
H2AZ1	Up	2.94869	2.89849	3.04566	3.08834
OCIAD2	Up	1.87696	1.66748	1.95131	1.89829
TIMM21	Up	1.08235	0.996253	1.21617	1.20739
BTBD10	Up	1.13662	1.12163	1.3404	1.27833
HIKESHI	Up	1.72366	1.64182	1.84483	1.7968
FOXO3	Up	0.788628	0.688987	0.919717	0.85691
MTMR9	Up	0.922094	0.855698	1.05142	1.00785
CISD1	Up	1.26161	1.10993	1.32678	1.29073
SOCS1	Up	1.20687	1.14493	1.36695	1.39325
FAT3	Up	0.481666	0.388432	0.629155	0.496931
LDOC1	Up	1.09461	0.972856	1.29887	1.13475
MARS1	Up	1.9487	1.86939	2.06889	2.08905
SHMT2	Up	2.02575	1.85959	2.10333	2.07447
ITGB1	Up	2.06802	1.95068	2.21262	2.11668
TRIB2	Up	1.37772	1.13507	1.52939	1.35686
HINT1	Up	2.53975	2.4261	2.61562	2.61399
DUSP16	Up	1.21185	1.08174	1.37975	1.26048
ITPKB	Up	0.57614	0.580428	0.776368	0.645069
AKAP11	Up	0.799605	0.701926	0.961223	0.888683
EXOC2	Up	1.2923	1.19987	1.41125	1.34947
SMARCAL1	Up	0.95409	0.871158	1.06312	1.09657
MDFI	Up	1.43822	1.43544	1.70681	1.55672
PTN	Up	1.20767	1.27823	1.40475	1.40901
DHCR24	Up	2.10328	1.97603	2.2199	2.27292
TMEM184C	Up	1.18917	1.10635	1.32399	1.31368
EEF1AKNMT	Up	1.4407	1.36193	1.57999	1.57521
ERP29	Up	2.06136	2.05227	2.19122	2.26859
MAP1B	Up	0.715211	0.737259	0.903052	0.872982
GRWD1	Up	1.27848	1.20664	1.42065	1.46178
ARPC5L	Up	1.27657	1.29486	1.47205	1.47544
MCL1	Up	1.95515	1.92483	2.08344	2.12126
FNDC3B	Up	0.720867	0.725844	0.881366	0.847134
TPST2	Up	1.19515	1.08062	1.30325	1.22436
RBBP8	Up	1.26539	1.25716	1.39382	1.36724
C16orf72	Up	1.02696	1.09983	1.2226	1.23244
PIP4P2	Up	1.27984	1.08808	1.41801	1.25237
SPCS2	Up	1.45343	1.49897	1.6811	1.65537
CXCL12	Up	1.41534	1.33626	1.62576	1.56428
MINDY2	Up	0.904378	0.764187	0.980087	0.985806
BZW2	Up	1.74976	1.72767	1.90815	1.7896
APC	Up	0.613723	0.544603	0.76436	0.671784
DAD1	Up	2.26738	2.16436	2.36654	2.3187
ARPC2	Up	2.11097	2.07218	2.25267	2.24064
FHDC1	Up	0.844232	0.713914	0.923926	1.0073
POMP	Up	2.04639	1.89423	2.14	2.12259
PARK7	Up	2.41569	2.33219	2.52942	2.52324
DPH3	Up	1.16417	1.01883	1.23468	1.22796
COPS9	Up	2.15689	2.20476	2.29901	2.39844
PCYT1A	Up	0.882095	0.76972	0.992713	0.963141
ERLIN2	Up	1.34324	1.2321	1.46979	1.46715
UQCRQ	Up	1.65426	1.53918	1.75016	1.75193
GARS1	Up	1.76608	1.66603	1.86283	1.83353
PDIA4	Up	2.21513	2.04054	2.36175	2.35931
MAPKAP1	Up	1.68204	1.49531	1.7632	1.75187
TEX10	Up	1.5903	1.49557	1.68978	1.69154
EIF2S2	Up	1.81948	1.73301	1.9444	1.88163
CANX	Up	2.20689	2.10058	2.3171	2.32202
ELOA	Up	1.12886	1.0533	1.2474	1.3116
IL4R	Up	1.01442	0.897996	1.10788	1.15227
TOMM70	Up	1.52237	1.4289	1.63272	1.64133
AHSA1	Up	2.06687	2.00898	2.24479	2.2045
CEBPG	Up	1.27757	1.22245	1.4363	1.32509
TOMM7	Up	2.10276	1.7916	2.13167	2.05699
NDUFA5	Up	1.22996	1.1072	1.33157	1.25269
PSMC6	Up	1.88344	1.79898	1.93487	1.98677
PIM2	Up	1.73685	1.58524	1.82789	1.89975
DCUN1D5	Up	1.05132	0.826771	1.05052	1.1296
STIMATE	Up	0.976818	0.880395	1.13341	1.03
CADPS2	Up	0.914469	0.839011	0.993316	1.06733
ARL6IP5	Up	1.42225	1.40944	1.61279	1.5387
LDAH	Up	1.14749	1.10909	1.30716	1.24487
HSPA4	Up	2.15022	2.00022	2.28005	2.18644
CAMKV	Up	1.17521	1.14803	1.31621	1.41502
DNAJB2	Up	1.16523	1.1977	1.3747	1.3705
COX6C	Up	2.18297	2.10899	2.28277	2.30415
MRPL9	Up	1.79994	1.78221	1.91881	1.95055
CYCS	Up	1.66895	1.49204	1.75342	1.71916
ARFGEF1	Up	1.24959	1.2076	1.36278	1.3719
MRPL13	Up	1.71153	1.66252	1.79779	1.84883
MED20	Up	1.2624	1.17996	1.38402	1.34687
TXNDC17	Up	1.47773	1.41522	1.56776	1.56075
DCTN5	Up	1.1669	1.10177	1.31554	1.28174
LSM10	Up	1.66268	1.61676	1.78062	1.7928
ATF1	Up	1.28207	1.2195	1.40375	1.38587
AP1S1	Up	1.7222	1.71752	1.89454	1.83457
NDUFB2	Up	2.41479	2.40528	2.52901	2.57654
MYC	Up	1.25132	1.02703	1.22081	1.33925
ASAH1	Up	1.45431	1.31354	1.6084	1.43759
GEMIN5	Up	1.11858	1.10362	1.2868	1.27183
CCT2	Up	2.46293	2.40279	2.50046	2.60464
RPS26	Up	2.47753	2.38671	2.51737	2.64936
KDM4A	Up	1.42945	1.43939	1.5846	1.62815
TMED2	Up	2.03055	1.84014	2.0982	2.07566
PSMD14	Up	1.99146	1.80762	2.04366	2.06169
COL6A1	Up	1.25158	1.2298	1.42347	1.38759
RRS1	Up	1.54362	1.48755	1.6709	1.70596
SNX3	Up	1.894	1.79359	2.03181	1.97591
UGGT1	Up	1.16505	1.05452	1.32777	1.27374
TRAPPC5	Up	1.08289	1.08041	1.20965	1.25611
FAM126A	Up	0.997548	0.806337	1.07662	1.01414
STT3B	Up	1.79717	1.73759	1.94726	1.85381
MICOS10	Up	1.21063	1.07242	1.2931	1.2775
POLR1A	Up	1.00809	0.904591	1.14883	1.12763
TAGLN2	Up	1.65087	1.79998	1.79065	1.8876
RFT1	Up	0.911412	0.894098	1.06636	1.02155
LHFPL2	Up	1.24078	0.979082	1.29521	1.22049
ABHD4	Up	1.29501	1.24011	1.42255	1.42602
PHF8	Up	0.962917	0.931919	1.15672	1.06483
TIMM17A	Up	1.52914	1.3977	1.63155	1.57527
DPH2	Up	1.45234	1.39908	1.5811	1.59782
CTBP2	Up	1.61823	1.61931	1.7811	1.74631
TWISTNB	Up	1.18498	1.04445	1.29846	1.20528
GPX1	Up	2.49077	2.526	2.60814	2.71998
PFN1	Up	3.05383	2.97211	3.17536	3.20935
SRSF7	Up	2.03677	2.12889	2.24394	2.25543
IQGAP1	Up	1.43036	1.42655	1.55189	1.54038
ADI1	Up	1.57022	1.50991	1.6779	1.75407
TSPAN13	Up	1.57337	1.4601	1.69098	1.65421
TMED9	Up	1.82944	1.69218	1.94323	1.91773
FKBP3	Up	2.20185	2.11632	2.28954	2.30665
YARS2	Up	1.53676	1.51656	1.67655	1.6464
MGA	Up	0.798756	0.843373	0.983711	0.97585
MYO1B	Up	1.36042	1.28416	1.54969	1.43335
TMEM33	Up	1.10727	1.04228	1.24948	1.16644
DHX29	Up	1.1741	1.07332	1.26941	1.30113
EIF4EBP1	Up	2.1347	2.04992	2.20122	2.26343
ZWILCH	Up	1.54481	1.46105	1.6528	1.62471
GNL1	Up	0.982666	0.920643	1.0853	1.11883
TNFRSF1A	Up	1.41615	1.45488	1.59514	1.60344
SOX4	Up	1.65069	1.60238	1.7958	1.76674
PDIA6	Up	2.43287	2.33686	2.58126	2.51913
SIRT1	Up	1.29932	1.40712	1.46351	1.54645
CYBA	Up	2.36609	2.38916	2.51868	2.56674
WDFY2	Up	0.851585	0.804381	0.992948	0.954456
GNG4	Up	1.24031	1.25498	1.4256	1.27841
WDR77	Up	1.65616	1.56906	1.77076	1.79306
WDR3	Up	1.08997	0.956624	1.18695	1.14163
USP28	Up	1.29843	1.23785	1.43972	1.37532
ANOS1	Up	1.55595	1.25424	1.58511	1.59401
CDC14B	Up	1.26792	1.13848	1.46542	1.27037
LRRC8D	Up	1.29249	1.20877	1.44338	1.29347
GALNT1	Up	1.56048	1.45389	1.64551	1.59315
VOPP1	Up	1.50922	1.47782	1.6481	1.61218
RNF7	Up	1.51647	1.41903	1.64177	1.59392
SMC2	Up	1.29912	1.1862	1.42379	1.37064
EPRS1	Up	1.764	1.6234	1.85172	1.77754
DPPA4	Up	2.44249	2.21689	2.51895	2.48607
CD9	Up	2.00449	1.78099	2.04279	2.02532
TXNRD1	Up	1.80909	1.66178	1.90124	1.86614
URB2	Up	1.08936	1.04958	1.22839	1.19811
ATP6V1G1	Up	2.01766	1.89984	2.08999	2.10381
TIMMDC1	Up	1.52294	1.45966	1.6485	1.62201
RYBP	Up	1.26188	1.2381	1.43834	1.32184
ACTR3	Up	1.57727	1.45553	1.69082	1.58692
NUDCD1	Up	1.44595	1.31072	1.50036	1.5
SEC23B	Up	1.52593	1.44414	1.66613	1.60455
PPIB	Up	2.5169	2.42935	2.60712	2.6587
PHF5A	Up	1.97345	1.86621	1.99957	2.12175
NSD1	Up	1.2782	1.23142	1.46886	1.36813
CXXC5	Up	1.71392	1.67158	1.87896	1.79698
SARS1	Up	1.85192	1.86716	1.99297	1.95257
SRP9	Up	2.63097	2.57051	2.73054	2.69859
F11R	Up	1.78429	1.77819	1.98286	1.8924
TPM3	Up	2.29189	2.17651	2.37914	2.36204
PSMC2	Up	1.79967	1.53253	1.78244	1.83727
PHKB	Up	1.14921	1.14381	1.33381	1.1653
CDC6	Up	1.39871	1.40025	1.49124	1.58522
IDH1	Up	2.2411	2.14796	2.32889	2.34699
PSME3	Up	1.91769	1.78089	1.96933	2.03282
SLC3A2	Up	2.13424	2.04306	2.20531	2.22612
SELENOW	Up	2.28068	2.34469	2.43263	2.44763
CSE1L	Up	2.17778	2.11217	2.24584	2.22893
CMTM6	Up	1.63684	1.55819	1.76636	1.7095
NOL11	Up	1.62953	1.62403	1.74472	1.76875
TAF15	Up	1.91038	1.88842	2.07676	2.05394
ACTN1	Up	1.92383	1.92803	2.09464	2.07667
MRPL3	Up	2.14739	2.04456	2.21903	2.17527
PHB	Up	2.2053	2.18318	2.27441	2.37085
CHCHD3	Up	1.91316	1.80195	1.97643	1.97426
STIP1	Up	2.27574	2.22997	2.42369	2.39622
SRSF3	Up	2.22505	2.21811	2.33653	2.37437
CSRP2	Up	2.13636	2.13171	2.29174	2.25104
WDR1	Up	2.09618	2.07791	2.26001	2.19048
MSH2	Up	2.07611	1.86665	2.09443	2.11327
NECTIN2	Down	1.94431	2.08376	1.88851	1.90282
ID3	Down	2.18928	2.40714	2.16435	2.18893
TMSB4X	Down	3.51406	3.55219	3.25358	3.32625
DDX5	Down	2.28709	2.20501	2.10855	2.09217
MAPK8IP1	Down	1.31928	1.48083	1.21043	1.34084
RNF130	Down	1.63828	1.78268	1.55688	1.50727
ARFGAP1	Down	1.44549	1.47088	1.27306	1.37356
IMPDH2	Down	2.4672	2.51436	2.28518	2.32201
ATN1	Down	1.48545	1.5842	1.41682	1.47
LIG1	Down	1.52371	1.587	1.34715	1.45957
PTOV1	Down	2.03813	2.22712	1.95253	2.01175
QARS1	Down	2.0288	2.16939	1.93176	1.87833
PITPNA	Down	1.4097	1.45811	1.25566	1.28294
LARGE2	Down	1.54163	1.61072	1.32816	1.52847
POLE	Down	1.33742	1.38265	1.19532	1.24378
TIMP2	Down	1.21582	1.28478	1.10698	1.14786
SOX11	Down	1.26487	1.55081	1.22039	1.39112
NOTCH3	Down	1.45785	1.69526	1.41839	1.50731
CYTH2	Down	1.28841	1.28549	1.10642	1.24916
MSI1	Down	1.17159	1.32844	1.12896	1.23708
MIIP	Down	1.60141	1.62928	1.41947	1.54603
ZC3H11A	Down	1.61518	1.55347	1.48368	1.44636
PPP1R26	Down	1.10943	1.20665	1.02121	1.08625
OBSL1	Down	1.76136	1.75572	1.60711	1.65309
ADAMTS7	Down	1.28542	1.38715	1.21093	1.22835
CDK5RAP3	Down	1.52916	1.56187	1.27096	1.44369
ZNF629	Down	0.99009	0.99418	0.912101	0.884149
NSMF	Down	1.44624	1.44483	1.28387	1.32522
COL4A2	Down	1.46713	1.39828	1.36054	1.25621
CLCN6	Down	0.987	0.927864	0.833122	0.817987
SEMA4C	Down	1.47973	1.70742	1.3881	1.49191
PLPP3	Down	1.33175	1.37523	1.19508	1.21547
TAF1C	Down	1.20365	1.26434	1.08518	1.14588
BTG1	Down	1.18002	1.31603	1.03523	1.11353
COL26A1	Down	1.94143	1.89585	1.80462	1.74971
BCKDHA	Down	1.54869	1.6085	1.40779	1.38242
COL1A1	Down	0.992607	1.38596	0.793471	1.23495
MYADM	Down	1.44842	1.41877	1.23942	1.281
LGR4	Down	1.42164	1.66784	1.38961	1.3908
GGA2	Down	1.46972	1.50953	1.30515	1.3576
KDM4B	Down	1.04936	1.29344	1.04374	1.05581
ZNF395	Down	0.994014	1.10634	0.924394	0.872203
FPGS	Down	1.60769	1.64056	1.38078	1.50224
HAUS5	Down	0.959074	1.01818	0.837555	0.914199
NAT14	Down	1.45198	1.51178	1.24178	1.37176
CHTF18	Down	1.36446	1.4273	1.19599	1.29116
SFRP1	Down	2.51617	2.58942	2.39217	2.44357
KANK1	Down	1.16238	1.15188	1.00117	0.977675
MYH14	Down	0.922826	1.0224	0.801781	0.903171
CELSR2	Down	0.891688	1.01519	0.829131	0.847207
COBL	Down	1.27625	1.22813	1.15699	1.0659
RHOT2	Down	1.73799	1.7477	1.47242	1.66185
TP73-AS1	Down	1.11943	1.07497	0.969683	0.981304
ARHGAP39	Down	0.857299	0.931523	0.754966	0.838469
PLXDC2	Down	0.820456	0.721494	0.674682	0.570738
COL18A1	Down	2.01641	2.01323	1.84247	1.89379
KIF2C	Down	1.73308	1.63474	1.47939	1.53622
GAA	Down	1.42005	1.44045	1.30397	1.16991
CRAMP1	Down	0.846655	0.970538	0.768488	0.817611
RNF126	Down	1.62621	1.6465	1.46106	1.51897
NIPSNAP2	Down	1.81639	1.73869	1.611	1.50536
CRTC1	Down	0.733808	0.718413	0.647537	0.605791
NOA1	Down	1.41942	1.54971	1.29759	1.33048
SBNO2	Down	1.05563	1.26835	1.01524	1.05336
SLC44A2	Down	1.77406	1.94011	1.65119	1.71944
ZIC2	Down	2.03893	2.23913	1.98755	2.04431
SLC7A2	Down	0.975033	1.06981	0.858446	0.876404
LLGL2	Down	1.34265	1.58579	1.26844	1.36596
SAMD1	Down	1.41154	1.67751	1.33144	1.4983
PLAAT3	Down	1.64092	1.78082	1.43262	1.46355
R3HDM4	Down	1.64921	1.67127	1.42104	1.53596
PHACTR2	Down	0.750835	0.910185	0.574329	0.779669
CELSR1	Down	0.733582	0.93387	0.708795	0.721292
RIMS3	Down	0.930217	0.885471	0.766552	0.701235
LIN28A	Down	2.75913	2.8985	2.61342	2.7333
DCAF16	Down	1.28003	1.26525	1.11897	1.1646
SH3BP2	Down	0.719711	0.727457	0.550956	0.686105
KIAA1522	Down	1.3741	1.46788	1.20764	1.34516
CNTNAP2	Down	1.04111	1.34789	0.989402	1.07511
DTX3	Down	1.32922	1.38702	1.20287	1.22786
CIT	Down	1.02598	0.981768	0.880017	0.892837
PFKFB3	Down	1.02565	1.12281	0.909801	0.928727
CBFA2T2	Down	0.742334	0.68887	0.618229	0.59985
RAB11FIP1	Down	1.12294	1.18639	0.96853	1.01271
MAP2	Down	1.12999	1.14263	1.01531	1.00294
RXRA	Down	1.16115	1.33817	1.12104	1.0796
NSMCE4A	Down	1.67446	1.76769	1.41325	1.59035
RHBDF1	Down	0.904965	1.14301	0.85797	0.921653
NUMA1	Down	1.55532	1.6575	1.42966	1.5433
TSPAN4	Down	1.52291	1.54372	1.3378	1.37
RAB11FIP3	Down	1.24911	1.34538	1.10737	1.18652
MTA1	Down	1.75511	1.86068	1.61169	1.64906
RAB11FIP4	Down	1.23774	1.25552	1.07323	1.10337
ZKSCAN1	Down	0.97333	1.02478	0.938794	0.805294
ZNF521	Down	0.919173	1.02982	0.88778	0.811588
PTGIS	Down	1.24435	1.31522	1.11328	1.15448
CYTH3	Down	0.918963	0.916518	0.741472	0.800262
TONSL	Down	1.40888	1.45397	1.2384	1.35527
ATL3	Down	0.897456	0.854233	0.664415	0.772099
SEMA4D	Down	1.25261	1.31665	1.11301	1.17016
SLC39A13	Down	1.13333	1.16662	0.9725	1.03255
ZNF580	Down	1.31208	1.40423	1.18709	1.24435
SPSB3	Down	1.25275	1.4472	1.1045	1.26263
ASPH	Down	1.48415	1.50462	1.30186	1.24587
PLD2	Down	1.10613	1.17318	0.851757	1.04871
IGDCC4	Down	0.692762	0.861078	0.72581	0.600643
CROCC	Down	1.12962	1.2057	0.990685	1.07093
STAT5B	Down	1.35005	1.38705	1.17891	1.17912
DAB2IP	Down	1.25996	1.39065	1.20192	1.19882
ECHDC3	Down	1.25699	1.45374	1.15565	1.20155
CGN	Down	1.39944	1.44672	1.24111	1.29792
NOP53	Down	2.36332	2.52966	2.21238	2.26285
MTA3	Down	1.77183	1.94731	1.6277	1.69918
FMNL2	Down	1.28352	1.30577	1.15472	1.16119
CENPH	Down	1.93624	1.90689	1.68086	1.70873
LATS2	Down	0.963634	0.989672	0.820754	0.896308
MTSS2	Down	1.08922	1.0909	0.943144	0.951394
CCDC85C	Down	0.915283	1.06154	0.813402	0.857731
FAM171A2	Down	1.29635	1.67734	1.31662	1.44027
ALDOC	Down	1.55149	1.50602	1.32411	1.37302
CC2D1A	Down	1.05838	1.015	0.841303	0.978334
NADK	Down	1.33049	1.38548	1.11234	1.20792
BIN1	Down	1.22524	1.36958	1.11319	1.1565
SPHK2	Down	1.35781	1.51033	1.22585	1.363
PTK7	Down	1.81982	1.93817	1.66679	1.75301
GLI3	Down	0.799575	0.985733	0.810021	0.752261
PCIF1	Down	1.19406	1.293	1.06245	1.02824
MED14	Down	1.33246	1.37678	1.16214	1.22248
PDPN	Down	1.50513	1.60658	1.18023	1.3962
TUNAR	Down	1.43201	1.53799	1.34964	1.29196
ZBTB22	Down	1.04947	1.1057	0.975348	0.868716
LITAF	Down	1.83329	2.08333	1.72252	1.86697
ATRN	Down	1.14932	1.11839	0.985898	0.950756
POLL	Down	1.17744	1.20153	1.00723	1.02633
FLCN	Down	1.22789	1.221	1.00339	1.16882
FUCA2	Down	1.74387	1.62748	1.4882	1.42318
ASH2L	Down	1.50475	1.52002	1.25515	1.30064
ANKS6	Down	1.14085	1.10809	0.951002	0.942461
TRAPPC6A	Down	1.86012	1.82776	1.5999	1.57239
LOXL2	Down	1.36056	1.42831	1.21396	1.19286
EPS8L1	Down	1.00029	1.23256	0.869723	1.02545
RARRES2	Down	2.57278	2.28461	2.00332	2.32435
ZIC3	Down	1.03623	1.53101	1.02478	1.27376
PTPRJ	Down	0.958011	0.887757	0.773929	0.760749
CDH24	Down	0.999453	1.17278	0.898578	0.95435
BRIP1	Down	0.81499	0.828624	0.670411	0.643019
PRR36	Down	1.17686	1.29187	1.13143	1.07178
STON1	Down	0.988755	1.04123	0.839338	0.845649
KCNK1	Down	1.14572	1.34473	1.05385	1.0893
ALG13	Down	1.1456	1.01192	0.840156	0.923284
DNASE2	Down	1.24963	1.30068	1.06856	1.04336
WDR11	Down	1.38373	1.40035	1.17186	1.18336
GATAD2B	Down	0.809397	0.769594	0.658113	0.658574
DVL1	Down	1.47191	1.56317	1.28663	1.38642
IPO5P1	Down	0.963305	1.05526	0.814132	0.926749
AKAP8L	Down	1.67851	1.74882	1.50121	1.49903
TENM4	Down	0.388394	0.539396	0.395918	0.30465
NT5DC1	Down	1.23871	1.21176	0.989788	1.02199
MAGED1	Down	1.8057	1.83649	1.64283	1.61781
TMEM69	Down	1.58967	1.54484	1.33911	1.42707
PHF1	Down	1.32552	1.27799	1.09645	1.11468
NAPRT	Down	1.24168	1.34741	1.05666	1.06959
EVL	Down	1.31748	1.42762	1.1903	1.14826
SLC26A11	Down	0.883483	0.961319	0.721036	0.842069
CNNM4	Down	0.861407	1.03877	0.806815	0.774259
MAN2C1	Down	1.226	1.22899	1.0216	1.04559
CTSV	Down	1.44741	1.34352	1.15172	1.24972
TMEM18	Down	0.864783	0.864339	0.689366	0.67003
ZNF784	Down	0.977545	1.09346	0.848145	0.912936
CDC25B	Down	1.21934	1.23276	1.09034	1.09533
SLC22A17	Down	1.29615	1.50102	1.25117	1.22402
ATAD5	Down	0.825542	0.798113	0.607662	0.729451
PMF1	Down	2.03922	2.0621	1.69575	1.85946
LY6E	Down	2.06168	2.24377	1.93491	1.93
CPT1C	Down	1.34238	1.40414	1.11642	1.30666
C2CD2	Down	1.01159	0.970415	0.862331	0.793303
RECQL4	Down	1.34234	1.46548	1.14137	1.32056
ZNF618	Down	0.99912	0.950998	0.846787	0.786462
UPF3A	Down	1.4824	1.44131	1.2742	1.28785
TEAD3	Down	1.20715	1.3781	1.11005	1.1505
HACE1	Down	0.947535	0.990143	0.799041	0.79765
KRBA1	Down	0.733153	0.72728	0.591539	0.616798
NPHP4	Down	0.714879	0.77023	0.635546	0.646095
ATP9A	Down	0.809807	0.911783	0.688333	0.656
UNC119	Down	1.56355	1.60493	1.35647	1.45159
SUN1	Down	1.56707	1.59968	1.35265	1.39658
S1PR2	Down	0.776009	0.800856	0.63477	0.659269
AUTS2	Down	1.15724	1.43472	1.08281	1.2335
ADA2	Down	1.36385	1.36723	1.19591	1.10297
SUFU	Down	0.888429	0.974636	0.794543	0.788903
PPP1R16A	Down	0.90698	1.12412	0.8037	0.928107
RFNG	Down	1.15201	1.21331	0.947343	1.07768
DELE1	Down	1.23866	1.23339	1.04548	0.991518
CRISPLD1	Down	1.23419	1.15707	1.02364	1.00177
RBL2	Down	1.0201	1.05531	0.881496	0.845334
TNK2	Down	0.874305	0.980452	0.769097	0.810145
SYNGAP1	Down	1.08802	1.05871	0.856003	1.02594
ACADVL	Down	1.72927	1.60375	1.39262	1.55032
NOL4L	Down	0.725676	0.759711	0.636026	0.599863
CNTROB	Down	1.0533	1.05373	0.83721	0.915448
GPC2	Down	1.37694	1.32675	1.18064	1.16741
GRAMD4	Down	0.956866	1.01875	0.863152	0.796513
PALLD	Down	1.24393	1.29557	1.12863	1.00083
CUL9	Down	0.465088	0.518185	0.381453	0.29948
ZFP36L2	Down	1.38716	1.91667	1.27997	1.67347
SNHG1	Down	2.05876	2.02294	1.73067	1.96237
SLC26A6	Down	1.19894	1.17255	0.948217	1.06109
PGAP3	Down	1.06719	1.00077	0.700686	0.855282
STARD10	Down	0.982579	1.24385	0.937174	0.918119
YBX2	Down	1.05928	1.10729	0.929565	0.861337
SALL1	Down	1.41538	1.62218	1.39248	1.25641
TRAF3	Down	0.675845	0.667576	0.527808	0.46139
CCS	Down	1.58873	1.54528	1.37395	1.28048
HIP1R	Down	0.580221	0.766164	0.531792	0.596964
MIGA2	Down	0.967933	0.972088	0.741632	0.860364
CENPC	Down	0.78708	0.707444	0.598638	0.603246
ADGRL2	Down	1.66466	1.66938	1.46807	1.44545
IFNGR2	Down	1.26774	1.4632	1.16242	1.19225
CTDSPL	Down	1.08721	1.17124	0.960555	0.898484
SSBP2	Down	0.805603	0.896989	0.665004	0.67893
MAP3K10	Down	0.792994	0.845766	0.634043	0.722904
ATCAY	Down	0.691026	0.919626	0.506303	0.725538
PARD6G	Down	1.09657	1.21503	0.97983	0.976386
PDLIM2	Down	1.09592	1.16277	0.958993	0.852545
CACNA1H	Down	1.07457	1.22313	0.896643	1.01887
R3HDM2	Down	1.01338	1.0181	0.880506	0.825284
DIRAS1	Down	0.88753	0.930786	0.640207	0.802146
HS6ST2	Down	0.788767	0.993939	0.741725	0.685586
SDC2	Down	1.69539	1.80154	1.44134	1.54317
TOMM20	Down	2.19306	2.18864	1.91736	1.89332
MAN2B1	Down	1.44211	1.55049	1.24032	1.31064
OFD1	Down	0.912369	0.907342	0.651598	0.78247
RNASET2	Down	0.626145	0.600417	0.503227	0.396776
PROSER3	Down	0.660839	0.54097	0.48899	0.508479
ANXA2	Down	1.73669	1.85045	1.31542	1.58212
H1-10	Down	2.24201	2.48591	2.11522	2.25057
LAMB2	Down	1.32676	1.4074	1.13961	1.23278
ARHGEF25	Down	0.789124	0.899842	0.732511	0.629671
VEGFA	Down	0.993987	1.2372	0.898649	0.921432
MAN1C1	Down	0.543699	0.752036	0.450374	0.512467
HDAC10	Down	0.772779	0.8424	0.625978	0.627511
TUBGCP5	Down	0.954696	0.982482	0.726814	0.813957
PLEKHO1	Down	1.2956	1.35149	1.05114	1.2082
CEP152	Down	0.799196	0.702042	0.625773	0.594807
GDF1	Down	0.95547	1.15349	0.879538	0.863108
OLFML2B	Down	0.701876	0.670199	0.55951	0.523919
RTN4R	Down	1.22679	1.44681	1.15708	1.142
FADS3	Down	1.17306	1.41564	1.00511	1.10405
KDM6B	Down	0.475333	0.688345	0.554815	0.410045
IRF7	Down	0.76933	0.938189	0.565562	0.795853
CSNK1E	Down	1.91093	1.87467	1.70198	1.71309
DHTKD1	Down	1.40652	1.37044	1.19412	1.12675
C14orf132	Down	0.952882	1.06971	0.839905	0.846244
TRANK1	Down	0.560176	0.587824	0.467687	0.348402
SLC37A4	Down	1.4357	1.48667	1.19388	1.25206
SS18L1	Down	0.996649	0.998326	0.788466	0.850064
LIPE	Down	0.669037	0.743651	0.608203	0.496231
BCAT2	Down	1.48274	1.62106	1.31555	1.36734
ZNF839	Down	0.704663	0.735577	0.53159	0.554255
WNK2	Down	0.99328	0.975264	0.818265	0.815797
TMEM101	Down	1.3301	1.46939	1.2055	1.15142
PPP1R15A	Down	1.08933	1.00557	0.806924	0.885127
FN3K	Down	1.04393	1.01166	0.884658	0.730453
APBA2	Down	1.11989	1.18414	0.970438	0.914559
DDIT4	Down	1.11117	1.60075	1.06491	1.20576
SH3BP4	Down	1.35871	1.5192	1.12932	1.31177
GIGYF1	Down	1.25082	1.37906	1.00773	1.31651
ULK3	Down	1.20336	1.24207	0.996057	1.01207
PTAR1	Down	1.12363	1.2033	0.849442	1.00622
KIF5A	Down	0.692763	0.77392	0.466676	0.669711
CDK18	Down	1.44995	1.53787	1.31316	1.26737
TMEM259	Down	1.79128	1.87002	1.53201	1.70551
ATP7B	Down	0.63643	0.575643	0.438303	0.443596
IDH2	Down	1.68106	1.72632	1.50663	1.40056
ZNF704	Down	0.409355	0.462875	0.342908	0.276162
ZDHHC8	Down	0.875659	0.974492	0.761932	0.756476
NECAB3	Down	0.954854	0.999832	0.778614	0.789068
TRIM24	Down	1.63039	1.67234	1.38424	1.45689
RIPOR2	Down	1.3009	0.946111	1.0796	0.825809
DIAPH2	Down	1.01952	1.00361	0.702798	0.782417
PRX	Down	0.571675	0.539619	0.411801	0.40728
CPXM1	Down	1.48054	1.39249	1.28303	1.21901
PLXNA1	Down	1.34631	1.47579	1.16158	1.2841
TNNT1	Down	1.69744	2.00105	1.53014	1.59431
COL4A5	Down	1.10675	1.10003	0.975514	0.866494
ASS1	Down	1.68008	2.03498	1.40426	1.72257
ZNF581	Down	1.63328	1.8139	1.41721	1.565
CNTRL	Down	0.705806	0.721701	0.561756	0.55966
LENG8	Down	1.29678	1.32706	1.02335	1.25001
SIMC1	Down	0.879722	0.912071	0.705103	0.66677
MORN4	Down	1.22976	1.19908	1.03775	0.918749
PIGQ	Down	1.21058	1.29074	1.01558	1.04783
SLC6A8	Down	1.6864	1.85102	1.51706	1.58456
TUB	Down	0.929956	1.02212	0.792731	0.82031
BBS1	Down	1.0709	1.12971	0.886398	0.861318
SYNGR3	Down	1.12347	1.22865	0.957229	0.93248
CYB5R2	Down	1.40898	1.43662	1.09661	1.18421
KIF17	Down	0.762934	0.853021	0.62475	0.656515
PLEKHG4B	Down	0.760039	0.940892	0.595085	0.772562
FAM193B	Down	1.06959	1.11915	0.841953	1.01063
DHRS3	Down	0.920585	1.17435	0.638407	1.05206
ACADSB	Down	1.08313	1.02644	0.920209	0.779115
STX16	Down	1.3349	1.30651	1.09084	1.06839
AGAP3	Down	1.44761	1.4604	1.28781	1.23317
AHDC1	Down	0.850275	1.04456	0.809157	0.764084
ASXL1	Down	0.917347	0.985241	0.76396	0.807196
LMTK3	Down	0.539989	0.723778	0.421033	0.5764
PLEKHH3	Down	0.925919	1.03548	0.80742	0.809504
DGKQ	Down	0.5438	0.564105	0.388517	0.464343
S100A16	Down	1.07767	1.33537	0.809655	0.984322
RGL3	Down	0.875333	0.876542	0.643828	0.764745
FGF11	Down	0.914291	0.977274	0.687058	0.759433
PXYLP1	Down	1.1467	1.26326	1.00665	0.986336
WIPF3	Down	0.672328	0.785205	0.5581	0.598465
TERT	Down	0.717393	0.799888	0.530741	0.681926
MFHAS1	Down	1.40769	1.57008	1.26102	1.28319
PNKP	Down	1.54142	1.5047	1.27088	1.28654
IGSF21	Down	0.95525	0.985932	0.756195	0.642092
NFKB2	Down	1.17924	1.10515	0.984342	0.967055
QPCTL	Down	1.14723	1.03628	0.871536	0.914524
CRYBG2	Down	0.479447	0.525667	0.32685	0.375746
WHRN	Down	0.684095	0.640704	0.578966	0.492622
SLC9A3R2	Down	0.712382	0.911803	0.619189	0.678267
CAMK2G	Down	1.13535	1.1083	0.872082	0.964074
FHL1	Down	1.23536	1.42526	0.985447	1.19108
HPN	Down	1.22581	1.37245	1.1401	0.943324
PPP1R13L	Down	0.717314	0.879769	0.584827	0.692879
RBFA	Down	0.603663	0.667129	0.454284	0.498451
C1RL	Down	0.838558	0.866603	0.680317	0.623429
NPR2	Down	0.637205	0.677098	0.438659	0.528858
MAN2A2	Down	0.719098	0.701981	0.547833	0.474527
GAS5	Down	2.70304	2.79439	2.38885	2.40145
SOGA3	Down	0.610194	0.45026	0.419293	0.41198
LZTS3	Down	1.23924	1.27591	0.976448	1.05742
JAG2	Down	0.410971	0.546691	0.31935	0.375065
MDM4	Down	0.741574	0.734905	0.53773	0.645613
HSPG2	Down	1.37392	1.43122	1.23747	1.12445
WDR13	Down	0.865228	0.887089	0.656473	0.662563
CADM2	Down	0.709613	0.559668	0.539459	0.440989
PARP6	Down	0.732025	0.837498	0.559899	0.678497
GNG7	Down	0.734139	0.814143	0.556114	0.564534
SEMA6B	Down	1.44519	1.67672	1.2152	1.43168
CCNB1IP1	Down	2.12975	2.22003	1.8824	1.82659
WASH8P	Down	1.0295	1.03134	0.773953	0.928688
ANKRD10	Down	1.54633	1.64529	1.18938	1.48852
KRT19	Down	2.05871	2.40326	1.91213	2.08478
MVB12B	Down	0.712521	0.776895	0.600525	0.544596
KMT5C	Down	1.12557	1.30426	0.934772	1.12232
ZNF853	Down	0.607355	0.735783	0.51115	0.500962
HAUS4	Down	1.57182	1.66354	1.30252	1.29767
CCN2	Down	1.86615	1.788	1.72183	1.48001
IKZF2	Down	0.292446	0.613243	0.418281	0.258834
GUSB	Down	1.3753	1.45572	1.11218	1.21168
WDR19	Down	0.885202	0.904408	0.576431	0.759864
CUL7	Down	1.05853	1.11046	0.885907	0.791935
MAMDC2	Down	0.75872	0.786028	0.507023	0.605476
ZSWIM6	Down	0.777738	0.925594	0.688969	0.608602
ALCAM	Down	1.1788	1.39186	1.00543	1.04112
FBF1	Down	0.500445	0.512639	0.335169	0.389811
ST3GAL3	Down	0.816537	0.760026	0.680582	0.505436
NR4A1	Down	0.887854	0.930062	0.776599	0.694724
EEF1A2	Down	1.10043	1.30617	0.86702	0.95095
ADGRB2	Down	0.548566	0.777214	0.454156	0.502117
ACAP3	Down	0.822113	1.00678	0.588239	0.818613
SMPD4BP	Down	0.817401	0.884484	0.551763	0.792407
SELENOP	Down	1.43524	1.71794	1.23345	1.3784
KNTC1	Down	1.20289	1.20707	0.867533	1.03966
GATD1	Down	1.12287	1.04839	0.841859	0.944148
KLF15	Down	1.10266	1.18069	0.975245	0.937503
CLTCL1	Down	0.682435	0.82863	0.442908	0.635552
GAREM2	Down	0.93119	1.17884	0.797265	0.91947
DEGS1	Down	1.58378	1.41447	1.19686	1.31579
GTPBP2	Down	1.38241	1.3982	1.0692	1.22706
OLFML3	Down	1.78322	1.99244	1.52986	1.61753
KCNC3	Down	0.47589	0.505781	0.313312	0.392664
ZNF160	Down	0.995095	1.03723	0.788997	0.818543
PTPRU	Down	1.14158	1.40382	1.07181	1.0548
FRAT1	Down	0.478525	0.761476	0.391732	0.568589
HIF3A	Down	0.887534	0.980991	0.734525	0.753176
PRKCD	Down	0.957214	1.18594	0.77274	0.929296
WDPCP	Down	0.752245	0.705792	0.561321	0.517019
RARG	Down	1.36158	1.59029	1.17346	1.30068
PDZRN3	Down	0.954366	0.941568	0.739673	0.689604
NINL	Down	1.10045	1.09135	0.885202	0.883606
SCN4A	Down	0.327976	0.566979	0.315868	0.304702
LRRC37B	Down	0.582353	0.697789	0.484566	0.405633
ARVCF	Down	1.19102	1.24534	0.922849	1.05278
CBX7	Down	0.555183	0.639629	0.401891	0.509434
IQCB1	Down	1.47494	1.47621	1.15267	1.19885
RASSF7	Down	1.13078	1.28232	0.901821	1.04485
MANEAL	Down	0.635874	0.836285	0.561297	0.448505
LPIN1	Down	0.717572	0.790268	0.554009	0.543385
SERPINA5	Down	0.689823	0.935048	0.700567	0.464598
TNNI3	Down	1.13447	1.11999	0.823546	0.867949
NEURL1B	Down	0.56899	0.740521	0.506221	0.441673
TRIM46	Down	0.539143	0.772769	0.359266	0.609593
CLMN	Down	0.338682	0.340077	0.279739	0.18324
PRICKLE2	Down	0.270183	0.437686	0.234393	0.266758
SLC4A3	Down	0.530342	0.628266	0.351261	0.462561
FBXL20	Down	0.475731	0.540476	0.364722	0.334359
SYDE1	Down	0.764782	0.836298	0.54294	0.714396
EMD	Down	1.86742	2.06957	1.5902	1.80082
HAGHL	Down	1.14595	1.11033	0.75103	0.87188
AXL	Down	1.19551	1.33051	0.938102	1.05261
CAVIN4	Down	0.590097	0.778726	0.475075	0.574213
P4HTM	Down	1.19117	1.31044	0.952197	1.02145
THSD4	Down	0.416584	0.453297	0.303576	0.2602
NRCAM	Down	0.340848	0.623102	0.332955	0.359416
PDLIM4	Down	0.762919	0.896537	0.618701	0.646742
FBN2	Down	1.11151	1.21456	1.08235	0.828352
ABR	Down	1.22828	1.35368	1.0816	0.99986
ZNF783	Down	0.649622	0.606877	0.427947	0.439292
EPPK1	Down	0.289327	0.426038	0.189143	0.2606
THBS1	Down	0.998512	0.945965	0.766269	0.736258
KCTD11	Down	0.774378	0.826297	0.626199	0.587839
TSNARE1	Down	0.817023	0.864143	0.591631	0.654578
AMDHD2	Down	1.0751	1.05183	0.730498	0.920001
ARMH4	Down	0.762768	0.973446	0.607627	0.632375
ADRA2B	Down	0.555062	0.775085	0.444749	0.523356
OLFML2A	Down	0.547311	0.616059	0.33378	0.471705
MTCL1	Down	0.913343	1.10546	0.789419	0.847814
PTPN5	Down	0.824864	0.886199	0.691664	0.565513
BCAR3	Down	0.650816	0.81356	0.472058	0.532613
ZNF121	Down	1.10473	1.07474	0.796163	0.959042
B4GALNT3	Down	0.674828	0.893453	0.471136	0.639796
BCKDHB	Down	1.46606	1.3845	1.14677	1.09848
TOP3B	Down	1.16013	1.22574	0.899719	1.03344
VPS13C	Down	0.680367	0.551105	0.465212	0.409108
DEAF1	Down	1.4523	1.60414	1.25167	1.30614
CUEDC1	Down	0.531172	0.609493	0.400068	0.382881
PIANP	Down	0.595951	0.722594	0.36508	0.532044
TNFRSF11A	Down	0.821839	0.358938	0.449378	0.564112
SGSM1	Down	0.361443	0.472797	0.257926	0.301694
MYLK	Down	0.657967	0.635332	0.382939	0.442937
ANKRA2	Down	0.948265	0.955469	0.772507	0.676872
GSTZ1	Down	1.4346	1.50604	1.04115	1.14995
REEP6	Down	1.0071	1.13675	0.841366	0.814634
TMEM132A	Down	1.5161	1.54487	1.195	1.29529
VWA2	Down	0.311131	0.487499	0.268176	0.233035
FNBP4	Down	1.20414	1.1644	0.914848	1.02494
TET2	Down	0.309155	0.331478	0.258599	0.145448
GPR143	Down	1.24799	1.3068	0.900792	0.961846
MAP3K6	Down	0.551908	0.647721	0.390534	0.392602
VIM	Down	1.57739	1.82972	1.183	1.47883
CUX2	Down	0.460439	0.517352	0.350916	0.305725
FBXO41	Down	0.597586	0.673156	0.429667	0.500186
FZD6	Down	1.11896	1.04754	0.804734	0.766596
ATP1A2	Down	1.25523	1.4101	0.922551	1.12071
VIPR1	Down	0.727288	0.782728	0.567395	0.582751
TUBGCP6	Down	0.943586	0.965786	0.670997	0.792857
FGFR1	Down	2.08248	2.25512	1.85315	1.96014
CAPRIN2	Down	0.702632	0.729213	0.424267	0.618963
SPTBN2	Down	1.10532	1.29007	0.925211	0.999997
PLXNB2	Down	1.44655	1.57682	1.21562	1.32249
ZFR2	Down	1.02916	1.11993	0.804235	0.860731
FIRRE	Down	0.816644	0.831013	0.561339	0.662008
USP9X	Down	1.81207	1.82193	1.48099	1.55282
CDK10	Down	1.35027	1.40456	1.05836	1.15704
HECA	Down	0.571263	0.775444	0.470443	0.508154
USP3	Down	1.02273	0.854974	0.860537	0.596303
CENPV	Down	1.99081	2.14485	1.74884	1.79275
MATN3	Down	0.699961	0.66932	0.46237	0.448867
ENO2	Down	1.67684	1.80664	1.43311	1.4734
AMOTL2	Down	1.43808	1.41746	1.20905	1.1805
KRT7	Down	0.776477	1.03859	0.645892	0.794959
THBS4	Down	1.01544	1.10698	0.756296	0.86457
MROH1	Down	0.783931	0.893971	0.625217	0.534924
CTSZ	Down	1.37831	1.48642	1.15487	1.15447
SNHG32	Down	2.18893	2.22787	1.83551	1.94519
LYPD1	Down	0.373219	0.766799	0.45326	0.341579
RRAS	Down	1.18822	1.1413	0.852899	0.910658
GTF2IRD1	Down	1.26247	1.42078	1.04779	1.13378
GAS6	Down	1.2477	1.53901	1.17694	1.10557
LYNX1	Down	0.820594	0.929071	0.672134	0.671929
TCTN2	Down	0.772723	0.772101	0.611142	0.55084
RHOBTB3	Down	0.966719	0.781365	0.816006	0.475935
STXBP6	Down	0.968394	0.807233	0.66099	0.676715
ARHGEF4	Down	0.659954	0.765689	0.486387	0.522337
PLCD1	Down	0.718365	0.989588	0.656407	0.644128
ACSS2	Down	1.02398	0.900308	0.762171	0.651449
FOSL2	Down	0.388712	0.637561	0.349878	0.31528
FGFR2	Down	1.44966	1.70162	1.17129	1.41782
CCNL2	Down	1.5078	1.52189	1.11189	1.35457
ARSI	Down	0.480115	0.621293	0.302783	0.332455
TMEM8B	Down	0.866558	0.838486	0.606007	0.592751
RASL12	Down	0.744569	0.941541	0.531545	0.672442
DLGAP1	Down	0.597522	0.860931	0.419477	0.581496
GALNT16	Down	0.472966	0.500371	0.323493	0.33692
TTC17	Down	1.40914	1.3224	1.08492	1.04128
NSUN7	Down	0.966921	0.978085	0.686802	0.734777
KCNN1	Down	0.420028	0.668839	0.355857	0.409818
ACAD10	Down	0.962967	0.940841	0.709286	0.632491
CHDH	Down	0.671352	0.680365	0.455541	0.494368
TSPAN15	Down	1.09874	1.1089	0.908481	0.8522
ATP1B2	Down	0.925047	0.900351	0.757259	0.622962
OSBPL5	Down	0.512882	0.693412	0.39487	0.428512
PMEL	Down	1.96755	2.18263	1.71298	1.8484
EFR3B	Down	0.644531	0.77434	0.524386	0.530118
ANO8	Down	0.794969	0.957592	0.618934	0.723182
AFAP1	Down	0.855853	0.931707	0.638436	0.638279
VWDE	Down	0.768839	0.636171	0.402669	0.416865
RALGDS	Down	1.01249	1.17484	0.91708	0.778089
PLA2G6	Down	0.569695	0.716128	0.422838	0.443878
GCAT	Down	1.57317	1.62746	1.25372	1.30251
ZNF331	Down	1.04108	1.01781	0.713298	0.860509
LINC00641	Down	0.99836	0.842039	0.7809	0.534163
SESN3	Down	1.20392	1.51672	1.08903	1.13241
CCBE1	Down	0.554449	0.372717	0.32187	0.22989
SLFN13	Down	0.960906	0.669456	0.706363	0.611834
SERTAD2	Down	0.645396	0.657846	0.498578	0.40759
A4GALT	Down	0.523033	0.869568	0.377348	0.60628
SH3GLB2	Down	1.47097	1.59541	1.17998	1.26633
AGRN	Down	1.81114	1.99364	1.52357	1.66003
PRIMA1	Down	0.359669	0.529324	0.247888	0.292189
EFS	Down	1.39045	1.5956	1.2543	1.28264
PANX2	Down	0.439408	0.583531	0.301828	0.299847
SIRPA	Down	0.794897	0.752575	0.550931	0.605722
AJUBA	Down	1.64909	1.67469	1.38975	1.43125
CYP27A1	Down	1.01013	0.79678	0.620774	0.602107
LOC728392	Down	0.675875	1.0285	0.617534	0.715662
PNISR	Down	1.74032	1.49629	1.31212	1.39617
NBEAL2	Down	0.972123	1.01878	0.691879	0.781825
PROM1	Down	1.43204	1.38736	1.16928	1.00242
COL4A6	Down	1.01764	1.11498	0.897413	0.760823
ACADS	Down	0.628816	0.746178	0.408567	0.462789
PRODH	Down	0.61858	0.827818	0.121226	0.575009
STAT5A	Down	0.558085	0.423919	0.36351	0.20385
WDR60	Down	0.774155	0.743482	0.538285	0.570014
TMEM64	Down	1.1414	1.29161	0.898118	0.922973
PRKY	Down	0.369214	0.463683	0.256	0.323549
SORBS2	Down	0.955674	0.780689	0.403294	0.651601
MICAL1	Down	1.01742	1.40801	0.806639	1.02947
TMEFF1	Down	1.70444	2.12283	1.54402	1.70585
KLHL22	Down	0.849125	0.911997	0.651479	0.592624
ROR2	Down	0.390297	0.82116	0.47279	0.44247
DES	Down	0.389885	0.631181	0.223967	0.418934
ZNF837	Down	0.74814	0.894546	0.502747	0.711442
SYN3	Down	0.658304	0.578004	0.391665	0.371363
CCDC74A	Down	0.902514	1.05084	0.579932	0.789674
HEG1	Down	0.355053	0.505263	0.224759	0.307881
HES3	Down	1.72971	2.15277	1.52249	1.80609
TUBB4A	Down	0.998584	1.07231	0.615872	0.833567
MYB	Down	0.458722	0.721951	0.334713	0.449529
RAB24	Down	1.21477	1.18303	0.829949	0.995979
MAST1	Down	0.600281	0.752485	0.419944	0.539289
COL9A1	Down	1.02102	0.892854	0.713838	0.736416
TMEM129	Down	1.36252	1.31306	0.961601	1.10834
AGPAT3	Down	0.451023	0.444652	0.318228	0.183633
CADM3	Down	0.428008	0.627427	0.285529	0.400987
PDE6B	Down	0.523615	0.63514	0.342302	0.36629
ELF3	Down	0.542169	0.850031	0.361501	0.63283
SLC6A6	Down	1.49528	1.49044	1.11809	1.23377
FABP3	Down	1.0848	0.968408	0.725796	0.813961
CCDC14	Down	1.32248	1.25707	0.98026	1.00776
FBXO17	Down	1.19035	1.35114	0.912936	1.01772
RRP7BP	Down	0.653039	0.679434	0.314954	0.583693
SLC1A6	Down	0.843119	0.928947	0.603681	0.673975
TMEM44	Down	0.857882	0.941192	0.556965	0.69251
EDNRA	Down	0.39773	0.529873	0.322862	0.25002
SOCS3	Down	1.07183	1.16424	0.61334	1.01689
RHPN1	Down	0.803162	0.789889	0.523778	0.597944
GCNT1	Down	0.836461	1.04463	0.435405	0.883327
ULK2	Down	0.781631	0.801193	0.549982	0.512428
MOXD1	Down	0.799664	0.494111	0.55469	0.304085
CACNG4	Down	0.224409	0.659803	0.204984	0.349551
CDKN1C	Down	1.18125	1.50759	0.995442	1.07361
EZH1	Down	0.830396	0.784355	0.544214	0.591306
INPP5E	Down	0.892198	0.967962	0.607739	0.736362
ID2	Down	1.74669	2.10433	1.72787	1.59459
MZF1	Down	0.826812	1.01028	0.672205	0.656157
MYL9	Down	1.83043	1.73448	1.42334	1.43566
NCAN	Down	0.227418	0.365497	0.159823	0.21417
CROCCP2	Down	0.920435	0.974624	0.65938	0.777236
ARHGEF19	Down	1.49476	1.72978	1.27602	1.3297
TRPV4	Down	0.393407	0.440073	0.289571	0.245892
HHIPL1	Down	0.365619	0.519592	0.188289	0.277615
SH2D2A	Down	0.578209	0.495317	0.261408	0.399399
MXRA8	Down	0.626081	0.985121	0.402664	0.649522
PPP4R4	Down	0.89498	0.730757	0.512756	0.566608
ZNF692	Down	0.992822	1.14417	0.785554	0.878495
ZFAS1	Down	2.15163	2.30143	1.69812	1.89944
STC1	Down	1.08858	0.721938	0.724624	0.654296
LRATD2	Down	1.35961	1.76754	1.17589	1.29006
SLC45A3	Down	1.06267	1.13974	0.764024	0.898033
CYP27C1	Down	0.331816	0.538938	0.235696	0.267163
HSPA12B	Down	0.559494	0.577403	0.362045	0.345754
CACNA1A	Down	0.304607	0.341832	0.146535	0.243455
FMNL1	Down	0.353703	0.490297	0.197941	0.291187
CCHCR1	Down	1.21802	1.28458	0.874461	1.01048
CD151	Down	1.72024	1.8885	1.31707	1.50019
CTSF	Down	0.902364	0.962043	0.600011	0.66263
GPRC5C	Down	1.16805	1.35985	1.02863	0.919906
GPSM1	Down	0.961913	1.16913	0.843886	0.753322
LINC01000	Down	0.43316	0.538092	0.294773	0.405481
SHISAL1	Down	0.729435	0.618251	0.457413	0.451499
FOXI3	Down	0.925094	1.35006	0.797651	1.05174
SAT1	Down	1.5401	1.60528	1.10151	1.27252
CKB	Down	2.34596	2.65458	2.06821	2.24271
CADM1	Down	0.968898	1.22874	0.811733	0.771688
BCORL1	Down	0.366914	0.567873	0.362622	0.237768
SRSF12	Down	0.78018	0.876663	0.65519	0.505958
GALNT12	Down	1.19486	1.31484	0.85184	0.957872
ATP2B4	Down	1.07262	1.27674	0.918093	0.797363
FBXO2	Down	1.39662	1.73308	1.03224	1.33021
GLIPR2	Down	0.966315	1.14933	0.716433	0.817442
KLF8	Down	0.426103	0.488628	0.213208	0.262731
SRGAP3	Down	0.25225	0.325175	0.17937	0.148089
NAT8L	Down	0.875142	0.973385	0.65873	0.643937
SSH3	Down	0.651951	0.829176	0.473405	0.492847
GFRA1	Down	0.298409	0.108821	0.147301	0.0872421
RHOU	Down	0.791479	1.32655	0.772802	0.780888
CCDC88B	Down	0.39925	0.479403	0.23128	0.344671
FXYD6	Down	1.63618	1.89844	1.42288	1.43756
C1orf21	Down	0.68279	0.947717	0.474586	0.612358
LAMB1	Down	1.57796	1.62363	1.39275	1.22662
PCDH10	Down	0.317648	0.440728	0.228975	0.193815
FBXW9	Down	1.09494	1.15465	0.852086	0.773961
MACROH2A2	Down	1.66729	1.63822	1.48708	1.18938
SLC7A3	Down	2.16592	2.07899	1.72559	1.85264
SPON1	Down	0.364789	0.64871	0.239658	0.371238
RASA4	Down	0.244092	0.373671	0.174186	0.173506
INSR	Down	0.85793	0.960105	0.581432	0.707521
SLC36A4	Down	0.986621	0.918404	0.531741	0.715472
SYNDIG1	Down	0.772874	0.80258	0.502697	0.589496
LOXL1	Down	0.908262	1.1262	0.768033	0.678389
RGMA	Down	1.32728	1.63056	1.16198	1.27135
NAALAD2	Down	0.440435	0.748612	0.32788	0.424674
WTIP	Down	0.661838	0.677259	0.386058	0.447178
DMXL2	Down	0.649459	0.667331	0.416361	0.411113
CBX8	Down	0.303809	0.393677	0.20953	0.217561
SNCB	Down	0.659121	0.804216	0.449336	0.442001
MOV10	Down	1.48242	1.429	1.18238	1.08383
NRXN3	Down	0.161654	0.224442	0.107658	0.106946
KCNK6	Down	0.334508	0.491429	0.171671	0.293471
EXD3	Down	0.918689	0.845831	0.632745	0.625256
SEMA5B	Down	1.00126	1.26769	0.765578	0.915148
GLT1D1	Down	0.782207	0.928912	0.585428	0.564851
CCN1	Down	1.74679	1.72483	1.40511	1.40428
GOLGA2P10	Down	1.07687	1.03501	0.751602	0.825423
MLLT6	Down	0.619969	0.478826	0.456654	0.292509
SLC25A29	Down	1.65672	1.84922	1.28575	1.54435
ZNF185	Down	0.932398	1.10112	0.714516	0.706036
GVQW3	Down	0.397526	0.437103	0.24397	0.273015
CLDN3	Down	1.43445	1.69904	1.234	1.28432
CLEC2D	Down	0.274771	0.306721	0.105274	0.184685
PTPRS	Down	1.49956	1.54901	1.13126	1.32323
CACNG7	Down	1.56706	1.72282	1.32284	1.33895
THRB	Down	0.135517	0.428379	0.147673	0.148714
SLC16A5	Down	0.729165	0.831362	0.327294	0.613485
BRSK1	Down	0.967444	1.04075	0.664236	0.783954
PCSK9	Down	0.794104	0.869952	0.413374	0.70948
MCF2L	Down	0.762719	0.952549	0.52531	0.669715
ZNF251	Down	0.775527	0.796554	0.472016	0.465768
PIP5KL1	Down	0.593988	0.703415	0.368276	0.459796
NACAD	Down	0.164036	0.332515	0.116757	0.18155
GDPD2	Down	1.37527	1.58955	1.00433	1.24849
FZD8	Down	0.830317	1.49694	0.750088	1.09742
HRC	Down	0.55283	0.672162	0.401828	0.337539
SLC2A4	Down	0.568644	0.655576	0.329735	0.415179
HSD11B1L	Down	0.735695	0.98506	0.554282	0.642967
SH3D21	Down	0.565354	0.541847	0.31307	0.387288
KLK10	Down	0.466641	0.45837	0.22424	0.276187
PKD1P1	Down	0.509608	0.513838	0.243145	0.419797
LINC00265	Down	0.430757	0.508878	0.238053	0.343755
CBLC	Down	0.945987	1.13624	0.666745	0.735699
GLI4	Down	0.873656	1.04705	0.66628	0.694945
EPB41L4A-AS1	Down	1.39512	1.52547	1.05662	1.10845
PCOLCE	Down	1.34087	1.51367	0.922184	1.1522
CADM4	Down	1.37049	1.38458	1.06283	1.06325
WDR27	Down	0.852181	0.721956	0.453719	0.559035
CRACR2B	Down	0.697617	0.867259	0.438428	0.498663
PNPLA2	Down	1.37065	1.55051	1.101	1.18891
PROCA1	Down	0.706593	0.714801	0.392588	0.567182
SOD3	Down	0.73335	0.742451	0.45551	0.508448
CARMIL2	Down	0.797333	0.908549	0.514906	0.583823
FILIP1	Down	0.633694	0.900753	0.532034	0.445654
RNF215	Down	0.784602	0.919871	0.527544	0.683416
SORBS3	Down	1.34389	1.39612	1.09911	0.956447
MAPK4	Down	0.507328	0.605054	0.310226	0.362022
GADD45B	Down	0.584106	0.736985	0.237328	0.464765
UGT3A1	Down	0.368445	0.212931	0.191199	0.110733
OSBPL7	Down	0.412454	0.440196	0.149489	0.329902
ZC3H6	Down	0.3155	0.354468	0.162424	0.185419
SLCO1A2	Down	0.287024	0.396386	0.0897935	0.213766
CDHR1	Down	0.286553	0.408908	0.183694	0.18917
RAPGEFL1	Down	0.713589	0.885457	0.461179	0.557328
DDX12P	Down	0.668268	0.676672	0.292411	0.553496
GRAMD1B	Down	0.769411	1.10054	0.515994	0.785123
ANKS3	Down	0.87391	0.949136	0.530877	0.719851
NOD1	Down	0.422565	0.542532	0.224936	0.300593
ACBD4	Down	0.69657	0.704749	0.396581	0.456339
PHYHIP	Down	0.54319	0.582538	0.283505	0.442575
WDR90	Down	0.72649	0.864613	0.403899	0.613945
SYNGR1	Down	1.0104	1.19556	0.695436	0.827696
MALAT1	Down	0.820053	0.665396	0.506386	0.517234
RFX2	Down	0.312605	0.344095	0.144187	0.185992
DLL1	Down	0.717581	0.939587	0.654377	0.46892
MATK	Down	1.06031	1.10659	0.611495	0.711209
GATM	Down	1.14957	1.0552	0.829493	0.693344
NPW	Down	0.753313	1.00814	0.490452	0.641007
SH3PXD2A	Down	0.896649	0.85688	0.56999	0.565433
WSCD2	Down	0.176374	0.359854	0.10755	0.163478
FJX1	Down	1.19847	1.75367	1.15558	1.22646
SULT4A1	Down	0.550791	0.649114	0.349967	0.396996
SEMA3B	Down	0.371747	0.670662	0.280385	0.321619
GRM3	Down	0.744327	0.699688	0.326991	0.635062
NUAK2	Down	1.1061	1.3722	0.907213	0.967899
HP1BP3	Down	1.63644	1.48902	1.26253	1.19788
CLIP3	Down	1.0639	1.36625	0.783898	1.06016
TGFBI	Down	0.846815	0.894449	0.552662	0.569452
AGO4	Down	0.676939	0.75664	0.438066	0.430015
SEMA3G	Down	0.257962	0.307136	0.124159	0.151025
EYA2	Down	0.301449	0.558361	0.280786	0.263145
FAM149A	Down	0.588083	0.601679	0.375916	0.281057
SHB	Down	0.608763	0.936734	0.488682	0.527161
DZIP1L	Down	0.40477	0.488682	0.252738	0.263091
CRNDE	Down	0.774284	0.953825	0.591177	0.469262
PIF1	Down	1.32822	1.24265	0.75762	1.11027
PHC2	Down	1.18287	1.33373	0.986391	0.893121
NTN1	Down	0.307451	0.620698	0.268267	0.293056
ABCA7	Down	0.603664	0.801414	0.445327	0.426173
GAS1	Down	0.924275	1.2129	0.599696	0.884085
WNT10B	Down	0.491292	0.34094	0.207473	0.266531
LPL	Down	0.60258	0.266369	0.232302	0.239714
SYT7	Down	0.836458	1.16059	0.689574	0.617716
FZD2	Down	1.71853	1.80663	1.4846	1.40621
ARRDC2	Down	0.54044	0.651727	0.303798	0.386558
BEST4	Down	0.34939	0.493976	0.159511	0.191997
SHANK3	Down	0.652447	0.739666	0.416574	0.491948
CLCN2	Down	0.728204	0.926733	0.498211	0.564691
BCAM	Down	1.8111	2.02404	1.52394	1.59275
CEBPA	Down	0.421446	0.691089	0.267053	0.340402
PABPC1L	Down	0.810152	0.874681	0.372518	0.736702
RNF182	Down	0.530608	0.707685	0.285705	0.401102
PCDH18	Down	1.2961	1.54761	0.96652	1.17876
PER3	Down	0.684975	0.760061	0.39761	0.444465
PKD1	Down	0.711648	0.798091	0.406492	0.566757
JAK3	Down	0.393889	0.39749	0.228485	0.189981
TCIRG1	Down	0.722194	0.867238	0.395959	0.538266
AASS	Down	1.76479	1.74946	1.29904	1.43133
KCNQ4	Down	0.329811	0.344398	0.140831	0.185751
KREMEN2	Down	0.7203	0.935062	0.484728	0.612219
ZNF503	Down	0.0409583	0.587956	0.233648	0.247397
SRSF5	Down	2.41439	2.06846	1.90914	1.9628
NRG1	Down	0.235816	0.587288	0.191326	0.222736
RNF175	Down	0.636626	0.78126	0.312837	0.400809
CD4	Down	0.363482	0.507309	0.2519	0.187758
ADCY6	Down	0.900743	1.08203	0.551059	0.788659
HESX1	Down	0.746282	1.64765	0.59674	1.09455
FBN1	Down	0.410801	0.256679	0.15354	0.147439
FGFBP3	Down	2.11192	2.13494	1.75887	1.78944
PKD1P5-LOC105376752	Down	0.226878	0.215727	0.0677194	0.158426
STARD9	Down	0.24779	0.264108	0.120764	0.136089
ZNF75D	Down	0.765809	0.863105	0.350829	0.627051
PI4KAP2	Down	0.88099	0.886684	0.493415	0.63515
NBPF3	Down	0.505505	0.42766	0.234552	0.225379
SYDE2	Down	0.646751	0.762176	0.355252	0.44422
TSSC2	Down	1.55104	1.50901	0.974301	1.28404
BCL6B	Down	0.587827	0.617597	0.370955	0.319487
CLDN4	Down	1.66786	2.01868	1.40161	1.49601
LINC00174	Down	0.190453	0.262799	0.104146	0.136679
GSDMB	Down	0.440504	0.66683	0.311003	0.433173
GPR153	Down	0.811657	1.17766	0.736278	0.704605
CASTOR3	Down	0.808077	0.929631	0.514406	0.585478
NRBP2	Down	0.631895	0.648678	0.316723	0.401204
FBN3	Down	1.09342	1.20612	0.690086	0.846275
ELFN1	Down	0.351271	0.425053	0.24489	0.181916
SEC14L6	Down	0.3118	0.2799	0.152699	0.114616
CACNB3	Down	0.596808	1.03381	0.515523	0.605552
CIRBP	Down	2.09717	1.92306	1.57036	1.67951
XKR5	Down	0.4698	0.398614	0.254859	0.200115
FNDC4	Down	1.08102	1.14189	0.678597	0.808816
SPSB1	Down	0.426311	0.697949	0.268311	0.349213
KLK7	Down	0.409585	0.527321	0.292865	0.211346
IQCA1	Down	0.647144	0.656424	0.385097	0.397625
OAS3	Down	0.311241	0.312224	0.176303	0.0778463
ECHDC2	Down	0.680592	0.648554	0.331146	0.29537
MN1	Down	0.580286	0.747883	0.436228	0.322769
CNTN4	Down	0.244245	0.339668	0.144653	0.124271
MLPH	Down	0.514291	0.672171	0.293826	0.310117
PLEKHG4	Down	0.751159	0.812907	0.43493	0.423991
ZFHX4	Down	0.144583	0.309272	0.151093	0.0777501
LEF1	Down	0.40011	0.675348	0.351352	0.33654
ST6GALNAC6	Down	1.41381	1.46079	0.976801	1.07859
SLCO2A1	Down	0.184449	0.236696	0.0908771	0.0557727
RILPL1	Down	0.665754	0.718596	0.455781	0.355574
NFATC4	Down	1.05362	1.19339	0.689224	0.826495
PACSIN1	Down	0.573067	0.587225	0.25241	0.347387
RIPOR1	Down	0.25954	0.461066	0.231033	0.143407
PKD1P4-NPIPA8	Down	0.346834	0.292051	0.080297	0.254084
SYT6	Down	1.14792	1.32335	0.832741	0.887132
SLC13A4	Down	0.406884	0.506938	0.227584	0.266969
GOLGA8A	Down	0.436175	0.448671	0.205841	0.282164
C17orf113	Down	0.39136	0.376168	0.193047	0.211217
NLGN2	Down	1.21718	1.33601	0.837023	0.990443
SYT12	Down	0.413451	0.321721	0.163987	0.118891
NXPH3	Down	0.233771	0.524724	0.152926	0.28143
ADGRG1	Down	0.245728	0.593619	0.290065	0.152796
BST2	Down	2.07608	2.22073	1.55751	1.70569
KCNK12	Down	0.317313	0.783548	0.340476	0.310855
ZC3H12B	Down	0.35916	0.354669	0.190245	0.179989
TOX3	Down	0.945076	1.02476	0.615088	0.686208
SERPINB1	Down	1.01992	0.999935	0.58123	0.583867
VPS37D	Down	0.686859	0.831607	0.456565	0.446997
NR2F2	Down	0.125452	0.505637	0.214968	0.206181
EMILIN3	Down	0.673275	0.723112	0.467596	0.360493
ZDHHC1	Down	0.390336	0.542995	0.196613	0.271041
LTBP4	Down	1.32677	1.41877	1.02687	0.955433
ZCCHC12	Down	0.503599	0.671679	0.312135	0.366737
FAXDC2	Down	0.664692	0.770694	0.417528	0.458689
PCDH7	Down	0.467972	0.799311	0.24483	0.512101
NPAS1	Down	0.812343	1.16725	0.596245	0.734285
TMEM88	Down	0.977564	1.39641	0.956707	0.864297
STOX1	Down	0.393514	0.651471	0.264796	0.308808
GOLGA6L9	Down	0.599269	0.545645	0.326215	0.360626
B4GALNT4	Down	1.26044	1.46325	0.889174	1.0853
ARL4C	Down	1.38701	1.74719	1.19565	1.23657
CPAMD8	Down	0.763575	0.925376	0.442078	0.564946
CXCL5	Down	1.21291	0.714197	0.56058	0.712328
C1QTNF4	Down	0.718387	1.12976	0.631624	0.551383
LINC01089	Down	0.881658	0.875775	0.482662	0.632696
MYRF	Down	0.486804	0.5836	0.281959	0.312841
CCDC3	Down	0.231048	0.368324	0.14339	0.124706
WFIKKN1	Down	1.03699	1.35919	0.753186	0.932012
CACNA2D2	Down	1.0612	1.1159	0.790092	0.618924
SELENOM	Down	1.24614	1.42925	0.780588	0.947281
KIAA0895L	Down	0.806843	0.766772	0.403527	0.562833
SLC8A2	Down	0.334894	0.536254	0.220161	0.219115
SOX3	Down	1.74416	1.64997	1.32182	1.28425
PAPPA	Down	0.0975225	0.34504	0.101414	0.132374
SMIM24	Down	0.784319	0.967794	0.455786	0.492988
CCDC57	Down	0.38017	0.489076	0.169173	0.2933
ST8SIA6	Down	0.0629635	0.363834	0.0913665	0.118407
MTMR9LP	Down	0.412585	0.583744	0.163519	0.318766
VIPR2	Down	0.140384	0.30881	0.0789912	0.130594
ACTC1	Down	1.5381	1.40779	1.00295	0.795629
LINC01694	Down	0.250576	0.177875	0.0835979	0.09848
SEMA6D	Down	0.665639	0.842697	0.295703	0.621553
CAPN13	Down	0.367548	0.328909	0.127024	0.148891
MYBPC2	Down	0.319882	0.353634	0.121037	0.194655
CAVIN1	Down	1.39328	1.56089	0.816447	1.19479
SP8	Down	0.795598	1.17411	0.674268	0.612356
RASGEF1B	Down	0.278525	0.691821	0.212398	0.314364
PPM1J	Down	0.972182	1.05532	0.536312	0.688736
PHF21B	Down	1.00031	1.02347	0.613701	0.742782
ID1	Down	2.24965	2.80102	1.78413	2.30921
SFRP5	Down	0.27935	0.658674	0.17569	0.307169
FAM83E	Down	0.22508	0.401676	0.137277	0.147156
PRUNE2	Down	0.762678	0.729967	0.428621	0.34869
WNT9A	Down	0.151864	0.326582	0.0822632	0.143743
COLEC12	Down	0.292782	0.265496	0.165635	0.110258
SCRN2	Down	1.33278	1.34506	0.832702	0.934633
DPP7	Down	0.989155	1.06274	0.60007	0.543594
DACT2	Down	0.455637	0.66701	0.297763	0.300649
GADD45G	Down	1.17075	0.911665	0.454624	0.852135
PLAC9	Down	0.653938	0.654982	0.131369	0.42977
NXPH2	Down	0.727827	0.846249	0.359981	0.586262
MIR124-1HG	Down	0.818516	0.770638	0.216935	0.697514
SCARA3	Down	0.754601	0.800352	0.453769	0.426776
BLACAT1	Down	0.971125	1.00933	0.749341	0.493334
BEST2	Down	0.22103	0.45829	0.0829619	0.177078
LOC642846	Down	0.499981	0.45678	0.194125	0.323504
COCH	Down	0.990103	1.31945	0.598804	0.803545
IL17RB	Down	0.852781	0.842536	0.420909	0.469196
LOC100287497	Down	0.441082	0.470297	0.27397	0.150023
RET	Down	0.462929	0.791674	0.309211	0.369229
DGAT2	Down	0.665404	1.04729	0.481196	0.623056
VGLL3	Down	0.61249	0.576256	0.249278	0.326917
IER5L	Down	0.493738	1.01853	0.523821	0.465671
SEMA4A	Down	0.361344	0.527855	0.133587	0.272953
LINC00698	Down	0.456267	0.721103	0.245004	0.39057
EFNA2	Down	0.822165	1.01549	0.489721	0.604682
TPM1	Down	2.53341	2.72287	2.09079	2.18788
SMTNL2	Down	0.34524	0.667132	0.284939	0.286917
TNC	Down	0.11579	0.485105	0.137539	0.199318
TEF	Down	0.83353	1.07969	0.545969	0.516451
OPLAH	Down	0.868911	0.928697	0.439187	0.491224
OLFM3	Down	0.106666	0.435374	0.106936	0.171693
SMIM10L2A	Down	0.765785	0.842183	0.360258	0.494052
PKNOX2	Down	0.515039	0.638289	0.304661	0.298041
SYNPO	Down	0.262967	0.438335	0.169702	0.14654
MICALL2	Down	0.360607	0.39259	0.137965	0.201702
PAH	Down	0.510644	0.40404	0.215214	0.177933
CNTNAP1	Down	0.783265	0.682097	0.425803	0.359494
GDPD5	Down	0.323372	0.694061	0.188033	0.284469
LOC729737	Down	0.474725	0.398027	0.217421	0.2403
LEMD1	Down	0.72519	0.853217	0.530987	0.251266
TXNIP	Down	0.941868	1.20741	0.623077	0.496993
PLEKHG5	Down	0.734705	0.936405	0.499158	0.488764
GNAZ	Down	0.774272	0.850463	0.456881	0.48112
AMH	Down	0.521158	0.752471	0.185894	0.533047
PLEKHA4	Down	0.980216	1.20455	0.624334	0.761037
PIGL	Down	0.773812	0.646105	0.322043	0.359999
EMID1	Down	0.863951	0.962316	0.522715	0.44576
MEIS3	Down	1.21371	1.32248	0.910492	0.715889
ARNT2	Down	0.8218	0.955717	0.475125	0.567393
ITGA7	Down	1.23436	1.26141	0.617706	0.950821
LMOD1	Down	0.249818	0.340369	0.0965903	0.169803
SKIDA1	Down	0.615034	0.864603	0.340236	0.484913
DPYSL5	Down	0.647514	0.993892	0.551966	0.519957
BARX1	Down	0.258066	0.314901	0.06389	0.120596
TRIM38	Down	0.306163	0.368134	0.159283	0.127281
SPHK1	Down	0.367512	0.718969	0.224103	0.310863
LYPD3	Down	0.377108	0.380732	0.0912317	0.195168
KC6	Down	0.406303	0.557763	0.249707	0.277603
H6PD	Down	0.641637	0.613128	0.30022	0.283256
TNNC1	Down	0.813992	1.28148	0.397519	0.737555
DPP10	Down	0.7747	0.78971	0.484493	0.310963
CRABP2	Down	2.1231	2.50826	1.8305	1.83307
LYPD6B	Down	0.563969	0.551891	0.204116	0.363356
SLC5A12	Down	0.182012	0.256763	0.0535478	0.0589754
CAMK1G	Down	0.215251	0.455363	0.142594	0.170892
GDA	Down	0.408175	0.358399	0.170367	0.163254
ALS2CL	Down	0.283785	0.28428	0.0785329	0.16251
UPK3B	Down	0.539901	1.01025	0.248203	0.599312
EGR1	Down	1.22256	1.34625	0.669367	1.03203
PDE10A	Down	0.399456	0.374805	0.220627	0.119835
CXCR4	Down	0.149324	0.53469	0.208559	0.117461
PLEKHB1	Down	0.81089	1.33125	0.660039	0.712805
TMC4	Down	0.457335	0.594633	0.201486	0.232165
COL16A1	Down	0.319647	0.37364	0.106968	0.203649
TXNRD3	Down	0.718442	0.688269	0.311881	0.342478
KLHL17	Down	0.807589	0.969048	0.394516	0.639601
RHBDL3	Down	0.697144	1.23209	0.383912	0.786243
SAMD14	Down	0.526472	0.758983	0.300539	0.345021
FAR2P1	Down	0.24172	0.315941	0.110114	0.117998
PPP1R3E	Down	0.249951	0.182264	0.0882672	0.109902
PKD1P3-NPIPA1	Down	0.770075	0.805692	0.333826	0.570086
BNIPL	Down	0.486089	1.02923	0.27167	0.529294
HERC2P2	Down	0.591218	0.403375	0.159966	0.347787
KIF25	Down	0.375111	0.597635	0.277203	0.144566
SLC1A1	Down	0.859539	0.81599	0.358228	0.493606
SP6	Down	0.267538	0.534214	0.169657	0.202107
SHISA2	Down	1.14541	1.89654	1.16447	1.16023
COL2A1	Down	0.81695	0.5821	0.414601	0.418232
KIT	Down	1.06832	1.13366	0.707396	0.656029
LOC100506730	Down	0.47759	0.446866	0.261743	0.168107
PAX3	Down	0.0197257	0.442702	0.11781	0.146197
EME2	Down	0.555078	0.553139	0.124751	0.419243
PAPLN	Down	0.655155	0.76998	0.281653	0.462531
HPGD	Down	0.7278	0.751913	0.223069	0.466438
CYP11A1	Down	0.454467	0.553979	0.201198	0.197815
NCCRP1	Down	0.21669	0.482899	0.118709	0.203721
OPTN	Down	0.819115	0.846856	0.341421	0.493381
ADAM11	Down	0.45945	0.544149	0.149744	0.284072
GLP1R	Down	0.280317	0.406133	0.144865	0.154086
TBX6	Down	0.263649	0.45291	0.119316	0.177746
TP53I11	Down	1.41344	1.83179	1.09252	1.1936
ANKRD65	Down	0.378659	0.503428	0.159154	0.240085
DPEP3	Down	0.966459	1.28385	0.490272	0.738678
KLK6	Down	0.270744	0.442055	0.110614	0.126217
MAF	Down	0.614186	0.997377	0.491112	0.382545
SMAD9	Down	0.141406	0.275693	0.0733297	0.0906967
PLPPR3	Down	1.59967	2.02564	1.22443	1.44359
KCNAB1	Down	0.383663	0.544336	0.122226	0.203994
BEGAIN	Down	0.238729	0.424534	0.109829	0.155441
ECEL1	Down	0.687705	0.962067	0.412739	0.422219
FAM189A2	Down	0.752537	0.718192	0.328661	0.353227
L3MBTL1	Down	0.516083	0.542623	0.237012	0.266993
MGAT3	Down	0.703831	0.858008	0.438598	0.407046
ITGA2B	Down	0.363604	0.345333	0.0769876	0.15531
COL9A2	Down	0.32848	0.742985	0.324552	0.281264
PDGFRB	Down	0.846193	0.73692	0.474248	0.333363
EML1	Down	1.06295	1.39144	0.626788	0.887776
MAPK8IP3	Down	1.07981	0.923004	0.458667	0.692587
LOC400499	Down	0.374235	0.29667	0.112981	0.164973
NEDD9	Down	0.549479	0.73256	0.313964	0.316819
GRIK3	Down	0.224332	0.480616	0.150767	0.124699
PPP1R3B	Down	1.06744	1.3497	0.561159	0.844866
SBK2	Down	0.578072	0.707096	0.246863	0.310287
DGCR5	Down	0.464115	0.749363	0.219455	0.392289
TMEM158	Down	1.12302	1.72462	0.729366	1.17179
NECAB2	Down	0.533561	0.72949	0.286078	0.336992
RNF112	Down	0.167799	0.27573	0.0462949	0.101931
H1-0	Down	1.88844	2.16702	1.45492	1.52991
PYGO1	Down	0.203347	0.267941	0.0395854	0.122359
PADI3	Down	0.201637	0.318105	0.0653332	0.0963892
INSM1	Down	0.423675	0.426739	0.14601	0.157167
PALM	Down	0.823536	1.11686	0.500327	0.594647
TFR2	Down	0.320778	0.364662	0.0982847	0.139023
SOX21-AS1	Down	0.522805	0.823958	0.314546	0.389085
TDRD5	Down	0.307027	0.270369	0.129903	0.0411076
PI4KAP1	Down	0.282424	0.416134	0.0976903	0.191883
RPL32P3	Down	0.397309	0.40632	0.143041	0.132458
MMP24	Down	1.2155	1.39969	0.450654	1.00381
LHX2	Down	0.225078	0.651102	0.201171	0.229103
KCNG3	Down	0.538435	0.94838	0.276131	0.442644
ADAMTS2	Down	0.331253	0.477583	0.113576	0.174057
AOC3	Down	0.197429	0.259009	0.0644149	0.088358
COL7A1	Down	0.225651	0.279693	0.0874378	0.0872595
ARHGEF17	Down	0.771403	0.9045	0.452529	0.483435
MIR1915HG	Down	1.07314	1.50745	0.577925	0.976195
CITED2	Down	1.92424	2.3394	1.53221	1.72464
TNNT2	Down	0.785172	1.05687	0.187861	0.651278
RBM3	Down	1.75681	1.6534	0.986569	1.1993
PCSK4	Down	0.307505	0.410425	0.104716	0.161171
GOLGA8B	Down	0.608976	0.538874	0.192627	0.333457
GPR162	Down	0.657486	0.913083	0.425788	0.364384
SCD5	Down	0.248172	0.51811	0.205186	0.112232
MEGF6	Down	0.620921	0.723849	0.270588	0.33324
LDHD	Down	0.905817	1.31836	0.56466	0.625892
SLC9A5	Down	0.397325	0.508262	0.124067	0.198302
DOCK3	Down	0.45461	0.494522	0.163457	0.2153
FAM163B	Down	0.413576	0.348655	0.218052	0.057606
NFE2	Down	0.284882	0.701615	0.267337	0.227148
TFAP2C	Down	0.416289	1.12344	0.495701	0.405531
HAPLN1	Down	0.193066	1.16596	0.248876	0.577083
EVA1C	Down	0.183253	0.244472	0.0708831	0.0568664
UNC5A	Down	0.257189	0.582945	0.101847	0.249164
IRX2	Down	1.49097	1.90523	0.971922	1.42264
FIBCD1	Down	0.380159	0.724906	0.295018	0.242349
ZBTB42	Down	0.296299	0.413199	0.0833854	0.124366
PNCK	Down	0.4931	0.817008	0.301774	0.23369
RGS5	Down	1.29172	1.38943	0.73337	0.931354
KLHDC8A	Down	0.184086	0.384896	0.121893	0.0648356
DAPK2	Down	0.129524	0.303684	0.075744	0.0869973
DPP4	Down	0.326358	0.388852	0.109526	0.115401
OTX2	Down	1.52422	2.03847	0.883418	1.52065
RIPPLY3	Down	0.360605	0.333711	0.136468	0.133276
C2CD4C	Down	0.643028	0.92643	0.278934	0.488521
ASIC1	Down	0.292499	0.305695	0.120234	0.0884101
LINC02570	Down	0.982712	0.917282	0.208643	0.697555
IFI16	Down	0.232371	0.38532	0.0995695	0.108295
C6orf141	Down	0.659812	0.96052	0.244354	0.58912
LINC02021	Down	0.310593	0.35162	0.0843614	0.0761935
GPC3	Down	1.90622	2.53506	1.60899	1.83564
FST	Down	1.13108	1.92515	0.945136	1.27735
ABCA2	Down	0.515315	0.67714	0.262086	0.213312
ACCS	Down	0.289015	0.349996	0.0772858	0.0913743
MEDAG	Down	0.676188	0.64213	0.261448	0.271375
TEK	Down	1.02397	1.23226	0.358525	0.716915
MAPK10	Down	0.310073	0.57345	0.134126	0.122465
COL27A1	Down	0.542284	0.679086	0.172369	0.358299
MACROD1	Down	1.49245	1.59703	0.817243	0.919052
C16orf96	Down	0.272398	0.265942	0.0610863	0.0657466
AURKC	Down	0.908916	1.14342	0.302136	0.530498
LAMA5	Down	1.34751	1.47615	0.766403	0.954753
SPON2	Down	0.0668445	0.354231	0.0472792	0.0845874
IDUA	Down	0.293741	0.500732	0.0783281	0.173451
AIFM3	Down	0.114375	0.447727	0.10204	0.128689
GAD1	Down	0.177468	0.61351	0.117168	0.218059
GRIN1	Down	0.222992	0.23068	0.062968	0.0266155
SEC31B	Down	0.219334	0.258374	0.0532825	0.105396
F10	Down	0.455745	0.503966	0.153746	0.134065
SHC2	Down	0.42976	0.888897	0.232197	0.261865
HHEX	Down	0.0278553	0.570094	0.15134	0.137991
LUZP2	Down	0.137604	0.264204	0.0137218	0.0781968
PAX7	Down	0.0551856	0.443809	0.0756772	0.0605362
SLC44A4	Down	0.247964	0.554258	0.115292	0.208321
DDHD2	Down	1.09461	1.05971	0.531249	0.442412
TULP1	Down	0.187472	0.389652	0.0449386	0.117678
MLXIPL	Down	0.376537	0.44089	0.105791	0.213874
C3	Down	0.733106	0.89129	0.306663	0.349938
ENTPD2	Down	0.36329	0.28187	0.08264	0.0710409
MAP6	Down	0.206909	0.290725	0.0335414	0.121214
STOM	Down	1.55481	1.99827	1.0924	1.25948
PCSK2	Down	0.117205	0.290966	0.0228524	0.0927413
CCDC177	Down	0.402602	0.696681	0.112897	0.354368
LAG3	Down	0.311249	0.564301	0.154329	0.154942
BIK	Down	1.13497	1.37913	0.399554	0.935821
SDK2	Down	0.775197	1.02767	0.505747	0.365961
BMP4	Down	0.560882	1.32018	0.427718	0.632343
LRRC4B	Down	0.605692	0.822591	0.334763	0.300534
DENND6B	Down	0.214088	0.20002	0.0723551	0.0373864
SMAD6	Down	0.424725	0.967794	0.260466	0.351773
PKDCC	Down	1.57549	2.36581	1.12287	1.67545
KISS1R	Down	0.203285	0.367775	0.039857	0.137954
SIX2	Down	0.458664	0.392442	0.136844	0.136985
WFIKKN2	Down	0.465231	0.765764	0.0561732	0.428465
SLC16A8	Down	0.176755	0.278553	0.0450913	0.0564189
FNDC5	Down	0.124428	0.347642	0.0328489	0.0937116
C1QTNF12	Down	0.308396	0.508286	0	0.182696
SMOC2	Down	0.654615	0.605666	0.1313	0.318272
PGGHG	Down	1.1406	1.10668	0.411958	0.663286
FAM167A	Down	0.538992	0.569046	0.161805	0.251419
CPZ	Down	1.50664	1.7415	0.870031	1.08359
MAPK15	Down	0.423647	0.584143	0.110072	0.183315
MUC1	Down	0.574506	0.83171	0.250302	0.338295
ANO9	Down	0.473516	0.519466	0.148664	0.150756
GUCA1B	Down	0.324128	0.237318	0.0704871	0.0340129
RHBDL1	Down	0.430349	0.479652	0.109651	0.144917
EHBP1L1	Down	0.158939	0.466989	0.0661007	0.10522
FIGNL2	Down	0.956357	1.31387	0.600109	0.619488
SPINK5	Down	0.231334	0.319591	0.0635259	0.0940559
PRRT2	Down	0.645314	0.823411	0.135786	0.400255
IRX5	Down	0.107403	0.535259	0.064644	0.146672
APELA	Down	2.12169	1.95626	1.34095	1.32373
PRTG	Down	0.840645	1.3929	0.654373	0.569911
MYO3B	Down	0.0725473	0.448417	0.0969722	0.0761739
ID4	Down	1.19214	1.88288	0.77517	1.08944
EFHD1	Down	0.744633	0.710428	0.342752	0.121849
FZD5	Down	1.21619	1.90115	0.871534	1.05729
AHNAK	Down	0.426373	0.721537	0.119883	0.270747
CDH9	Down	0.28795	0.666976	0.109403	0.238799
TEKT2	Down	0.24545	0.492326	0.0944938	0.130848
C5orf38	Down	0.902545	1.44685	0.382588	0.851943
MEIS2	Down	0.185859	0.598818	0.138457	0.140747
TMEM54	Down	0.935165	1.66717	0.714646	0.765977
LINC01140	Down	0.286961	0.288525	0.0726491	0.0506264
NTF3	Down	0.445794	0.856615	0.156032	0.238715
SRCIN1	Down	0.241104	0.450375	0.0920831	0.115673
MYLPF	Down	0.777501	0.725829	0.197399	0.188294
RBBP8NL	Down	0.264863	0.769933	0.185919	0.191913
HAS1	Down	0.333852	0.314914	0.0635435	0.0869681
SERPINB9	Down	1.31792	1.39671	0.526865	0.762026
TBX19	Down	0.223837	0.194472	0.03454	0.053113
CDH10	Down	0.319337	0.226505	0.120019	0.0109622
IRX3	Down	0.396759	0.88665	0.181613	0.302868
TTYH1	Down	1.18156	1.69585	0.638185	0.916587
COL9A3	Down	1.49866	1.73343	0.741272	1.06576
PLAAT5	Down	0.37286	0.560269	0.0723385	0.163605
CEACAM19	Down	0.130608	0.254122	0.0487757	0.031859
EPHA4	Down	0.509913	1.26762	0.438408	0.462067
EDN1	Down	0.219745	0.445057	0.0934091	0.0407645
MYO15B	Down	0.169819	0.222635	0.0268188	0.049021
LIMCH1	Down	0.510782	0.568834	0.129162	0.19393
BCAN	Down	0.441216	0.300777	0.0618252	0.106268
PLD5	Down	0.354135	0.612173	0.129186	0.0937319
RNF212	Down	0.699912	0.528018	0.19591	0.0716007
MIR210HG	Down	0.256975	0.499001	0.0358008	0.146021
SOX21	Down	0.893468	1.49784	0.51683	0.721176
DKK1	Down	0.139808	0.873336	0.304514	0.118224
SSTR3	Down	0.179583	0.296391	0.00591664	0.103977
MSX2	Down	0.324188	1.17096	0.2725	0.442036
DIO3	Down	0.0459997	0.610804	0.127631	0.111095
CDH6	Down	0.670527	1.39592	0.443607	0.57677
OPCML	Down	0.275161	0.342101	0.0617095	0.040304
FRZB	Down	0.826202	1.51897	0.482129	0.678026
POU2F3	Down	0.0498001	0.39554	0.02515	0.0753743
KCNIP1	Down	0.286392	0.410318	0.11206	0.0148354
RBM24	Down	0.30371	0.339054	0.0417944	0.0832915
TGFBR3L	Down	0.347186	0.654631	0.0801082	0.107591
HMCN2	Down	0.599837	0.748342	0.140655	0.223304
SEZ6	Down	0.249619	0.390506	0.0309905	0.0641782
ICAM5	Down	0.188743	0.29369	0.0278269	0.0479365
HEYL	Down	0.19936	0.309379	0.0418686	0.0393258
FEZF1-AS1	Down	0.36253	0.992583	0.0625072	0.363578
PLCL2	Down	1.08794	1.54631	0.554718	0.654499
KCNAB3	Down	0.30144	0.328844	0.062365	0.0508652
KCNJ4	Down	0.227976	0.279664	0.0597493	0.0250569
ZNF385B	Down	0.263176	0.618387	0.101045	0.113781
ATG16L2	Down	0.478222	0.502878	0.00889773	0.186837
PTGS1	Down	0.165232	0.332628	0.0259522	0.0325576
MST1P2	Down	0.296272	0.364812	0.0451841	0.0771211
ASIC3	Down	0.19122	0.313777	0.026449	0.059616
ERP27	Down	0.0785503	0.658776	0.0973628	0.0768217
CDH13	Down	0.399253	0.557864	0.0158259	0.176432
CYP26A1	Down	1.42955	2.19535	0.505081	1.3814
DLK1	Down	0.645905	1.76159	0.819479	0.566054
FGF8	Down	0.176822	0.70743	0.0973448	0.136048
CPNE7	Down	0.421118	0.713836	0.0529208	0.150148
FGFR3	Down	1.42357	1.93283	0.595024	1.08869
TMPRSS13	Down	0.425407	0.879076	0.0642502	0.237212
LINGO3	Down	0.150108	0.390324	0.04008	0.0441661
WNT4	Down	0.259325	0.416114	0.0558311	0.0668144
LIX1	Down	0.615292	1.28005	0.332069	0.416311
LGI1	Down	0.311612	1.05369	0.187886	0.242895
LRP2	Down	0.259111	0.638981	0.0780539	0.107179
PAMR1	Down	0.759871	1.69723	0.488865	0.60895
BAHCC1	Down	0.161673	0.532818	0.0533631	0.0750427
DRD4	Down	0.475845	1.07104	0.153872	0.30897
TNFRSF19	Down	0.393417	1.04194	0.119249	0.29991
DLX3	Down	0.0745104	0.667578	0.0676421	0.0901314
FBLN7	Down	0.23133	0.542949	0.0764861	0.0512648
ACTN3	Down	1.17249	1.31233	0.305001	0.427665
FOXG1	Down	0.0122518	0.591534	0.063503	0.0302823
ECEL1P2	Down	0.595242	0.84079	0.0596096	0.217454
FEZF1	Down	0.924051	1.79143	0.287974	0.852187
CYP26C1	Down	0.220914	0.814639	0.0253194	0.218424
COL13A1	Down	0.213767	0.660713	0.0350332	0.103211
PLIN5	Down	0.228186	0.476898	0.0297916	0.0745784
GREB1L	Down	0.618654	1.21471	0.209177	0.357146
NEBL	Down	1.04111	1.41766	0.220308	0.453142
IRX1	Down	0.805794	1.61045	0.37486	0.573981
HES4	Down	0.584674	1.26272	0.231754	0.258326
DAZL	Down	0.450562	0.734039	0.0636737	0.0335168
GPR78	Down	0.192578	0.50789	0.0143244	0.0613281
VWF	Down	0.16865	0.759554	0.0682337	0.0486573
LHX5	Down	0.783006	1.88646	0.454787	0.680822
LINC01833	Down	0.605394	1.10883	0.152527	0.18924
DLX5	Down	0.114126	1.38347	0.0665585	0.315586
RAX	Down	0.0729906	0.803137	0.0569616	0.0605955
GATA3	Down	0.0787196	0.784771	0.0277119	0.0748577
SIX3	Down	0.913669	1.87006	0.305427	0.531529
LMO1	Down	0.172452	1.42208	0.103729	0.129206
